# Supplementary material for: Dental topography and diet in marsupials and comparisons with primates
Source: J Mamm Evol. 2026 May 4;33(2):18. doi: 10.1007/s10914-025-09798-9 (PMC13139304; doi:10.1007/s10914-025-09798-9)
Supplement: Supplementary file 3 — Supplementary Material 3 [file 10914_2025_9798_MOESM3_ESM.zip]

Archive with 20 entries (19 files):
- OnlineResource3_Rscripts_input/
- OnlineResource3_Rscripts_input/QDAs_4_m2_m3_specimendata_SM.R
- OnlineResource3_Rscripts_input/._QDAs_4_m2_m3_speciesaverages_SM.R
- OnlineResource3_Rscripts_input/QDAs_4_m2_m3_speciesaverages_SM.R
- __MACOSX/OnlineResource3_Rscripts_input/._QDAs_4_m2_m3_speciesaverages_SM.R
- OnlineResource3_Rscripts_input/molaR_Batch_smHCL_primates_marsupials_SR4_RB_marsm2.csv
- __MACOSX/OnlineResource3_Rscripts_input/._molaR_Batch_smHCL_primates_marsupials_SR4_RB_marsm2.csv
- OnlineResource3_Rscripts_input/._molaR_Batch_smHCL_primates_marsupials_SR4_RB_marsm2.csv
- OnlineResource3_Rscripts_input/molaR_Batch_smHCL_primates_marsupials_SR4_RB_marsm3.csv
- __MACOSX/OnlineResource3_Rscripts_input/._molaR_Batch_smHCL_primates_marsupials_SR4_RB_marsm3.csv
- OnlineResource3_Rscripts_input/._molaR_Batch_smHCL_primates_marsupials_SR4_RB_marsm3.csv
- OnlineResource3_Rscripts_input/molaR_Batch_smHCL_primates_marsupials_SR4_RB_pairedonly.csv
- __MACOSX/OnlineResource3_Rscripts_input/._molaR_Batch_smHCL_primates_marsupials_SR4_RB_pairedonly.csv
- OnlineResource3_Rscripts_input/._molaR_Batch_smHCL_primates_marsupials_SR4_RB_pairedonly.csv
- OnlineResource3_Rscripts_input/molaR_Batch_smHCL_primates_marsupials_SR4_RB_speciesaverages.csv
- __MACOSX/OnlineResource3_Rscripts_input/._molaR_Batch_smHCL_primates_marsupials_SR4_RB_speciesaverages.csv
- OnlineResource3_Rscripts_input/._molaR_Batch_smHCL_primates_marsupials_SR4_RB_speciesaverages.csv
- OnlineResource3_Rscripts_input/molaR_Batch_smHCL_primates_marsupials_SR4_RB.csv
- __MACOSX/OnlineResource3_Rscripts_input/._molaR_Batch_smHCL_primates_marsupials_SR4_RB.csv
- OnlineResource3_Rscripts_input/._molaR_Batch_smHCL_primates_marsupials_SR4_RB.csv
