# Supplementary material for: Dental topography and diet in marsupials and comparisons with primates
Source: J Mamm Evol. 2026 May 4;33(2):18. doi: 10.1007/s10914-025-09798-9 (PMC13139304; doi:10.1007/s10914-025-09798-9)
Supplement: Supplementary file 3 — Supplementary Material 3 [file 10914_2025_9798_MOESM3_ESM.zip › OnlineResource3_Rscripts_input/QDAs_4_m2_m3_specimendata_SM.R]

##############
#START OF CODE 
##############
setwd("/Volumes/Salford/FinalYearProjectStudents/CWRU/Amy/R-analyses")

#load the following libraries 
library(MASS)
library(ggplot2)
library(ggfortify)

#load data
data1 <- read.csv("molaR_Batch_smHCL_primates_marsupials_SR4_RB.csv")

data1$lnOA <- log(data1$X2D_Area)
#testing all data (next do mars m2 and mars m3 separately)

##############
##QDA on marsupial m2&m3 ONLY 
##############
#leave one out test
#load data
train <- data1[176:256,] #selecting marsupials only

#exclude frugivores and omnivores (only 1 frugivore and 3 omnivores)
train <- train[-c(which(train$diet == "Omnivory")),]
train <- train[-c(which(train$diet == "Frugivory")),]

#ariaDNE and RFI
fit1<-qda(diet ~ ariaDNE0.08+ RFI, data=train, prior = c(1/4,1/4,1/4,1/4), CV=TRUE) #the prior probabilities of class membership. If unspecified, the class proportions for the training set are used. If specified, the probabilities should be specified in the order of the factor levels.
summary(fit1) #the data is automatically standardised/z-scored
ct <- table(train$diet, fit1$class)
diag(prop.table(ct, 1))
sum(diag(prop.table(ct)))
#0.5135135

#with size
fit1<-qda(diet ~ ariaDNE0.08+ RFI + lnOA, data=train, prior = c(1/4,1/4,1/4,1/4), CV=TRUE) #the prior probabilities of class membership. If unspecified, the class proportions for the training set are used. If specified, the probabilities should be specified in the order of the factor levels.
summary(fit1) #the data is automatically standardised/z-scored
ct <- table(train$diet, fit1$class)
diag(prop.table(ct, 1))
sum(diag(prop.table(ct)))
# 0.7702703

#with trigonid-talonid height index difference
fit1<-qda(diet ~ ariaDNE0.08+ RFI +lnOA + TriTaHI, data=train, prior = c(1/4,1/4,1/4,1/4), CV=TRUE) #the prior probabilities of class membership. If unspecified, the class proportions for the training set are used. If specified, the probabilities should be specified in the order of the factor levels.
summary(fit1) #the data is automatically standardised/z-scored
ct <- table(train$diet, fit1$class)
diag(prop.table(ct, 1))
sum(diag(prop.table(ct)))
#0.7972973

#with ariaDNE CV
fit1<-qda(diet ~ ariaDNE0.08+ RFI +lnOA + ariaDNE_CV, data=train, prior = c(1/4,1/4,1/4,1/4), CV=TRUE) #the prior probabilities of class membership. If unspecified, the class proportions for the training set are used. If specified, the probabilities should be specified in the order of the factor levels.
summary(fit1) #the data is automatically standardised/z-scored
ct <- table(train$diet, fit1$class)
diag(prop.table(ct, 1))
sum(diag(prop.table(ct)))
#0.7837838

#with OPCR
fit1<-qda(diet ~ ariaDNE0.08+ RFI +lnOA + OPCR, data=train, prior = c(1/4,1/4,1/4,1/4), CV=TRUE) #the prior probabilities of class membership. If unspecified, the class proportions for the training set are used. If specified, the probabilities should be specified in the order of the factor levels.
summary(fit1) #the data is automatically standardised/z-scored
ct <- table(train$diet, fit1$class)
diag(prop.table(ct, 1))
sum(diag(prop.table(ct)))
#0.7972973

##############
##QDA on marsupial m2 ONLY
##############
#leave one out test
#load data
data1 <- read.csv("molaR_Batch_smHCL_primates_marsupials_SR4_RB_marsm2.csv")
data1$lnOA <- log(data1$X2D_Area)

train <- data1[176:216,] #selecting marsupials only

#exclude frugivores and omnivores (only 1 frugivore and 3 omnivores)
train <- train[-c(which(train$diet == "Omnivory")),]
train <- train[-c(which(train$diet == "Frugivory")),]

#ariaDNE and RFI
fit1<-qda(diet ~ ariaDNE0.08+ RFI, data=train, prior = c(1/4,1/4,1/4,1/4), CV=TRUE) #the prior probabilities of class membership. If unspecified, the class proportions for the training set are used. If specified, the probabilities should be specified in the order of the factor levels.
summary(fit1) #the data is automatically standardised/z-scored
ct <- table(train$diet, fit1$class)
diag(prop.table(ct, 1))
sum(diag(prop.table(ct)))
#0.3421053

#with size
fit1<-qda(diet ~ ariaDNE0.08+ RFI + lnOA, data=train, prior = c(1/4,1/4,1/4,1/4), CV=TRUE) #the prior probabilities of class membership. If unspecified, the class proportions for the training set are used. If specified, the probabilities should be specified in the order of the factor levels.
summary(fit1) #the data is automatically standardised/z-scored
ct <- table(train$diet, fit1$class)
diag(prop.table(ct, 1))
sum(diag(prop.table(ct)))
#0.5526316

#with trigonid-talonid height index difference
fit1<-qda(diet ~ ariaDNE0.08+ RFI +lnOA + TriTaHI, data=train, prior = c(1/4,1/4,1/4,1/4), CV=TRUE) #the prior probabilities of class membership. If unspecified, the class proportions for the training set are used. If specified, the probabilities should be specified in the order of the factor levels.
summary(fit1) #the data is automatically standardised/z-scored
ct <- table(train$diet, fit1$class)
diag(prop.table(ct, 1))
sum(diag(prop.table(ct)))
#0.5789474

#with ariaDNE CV
fit1<-qda(diet ~ ariaDNE0.08+ RFI +lnOA + ariaDNE_CV, data=train, prior = c(1/4,1/4,1/4,1/4), CV=TRUE) #the prior probabilities of class membership. If unspecified, the class proportions for the training set are used. If specified, the probabilities should be specified in the order of the factor levels.
summary(fit1) #the data is automatically standardised/z-scored
ct <- table(train$diet, fit1$class)
diag(prop.table(ct, 1))
sum(diag(prop.table(ct)))
#0.5263158

#with OPCR
fit1<-qda(diet ~ ariaDNE0.08+ RFI +lnOA + OPCR, data=train, prior = c(1/4,1/4,1/4,1/4), CV=TRUE) #the prior probabilities of class membership. If unspecified, the class proportions for the training set are used. If specified, the probabilities should be specified in the order of the factor levels.
summary(fit1) #the data is automatically standardised/z-scored
ct <- table(train$diet, fit1$class)
diag(prop.table(ct, 1))
sum(diag(prop.table(ct)))
#0.6315789

#with Slope
fit1<-qda(diet ~ ariaDNE0.08+ RFI +lnOA + Slope, data=train, prior =  c(1/4,1/4,1/4,1/4), CV=TRUE) #the prior probabilities of class membership. If unspecified, the class proportions for the training set are used. If specified, the probabilities should be specified in the order of the factor levels.
summary(fit1) #the data is automatically standardised/z-scored
ct <- table(train$diet, fit1$class)
diag(prop.table(ct, 1))
sum(diag(prop.table(ct)))
# 0.4324324


##############
##QDA on marsupial m3 ONLY
##############
#leave one out test
#load data
data1 <- read.csv("molaR_Batch_smHCL_primates_marsupials_SR4_RB_marsm3.csv")
data1$lnOA <- log(data1$X2D_Area)

#testing all data

#now do a QDA on species averages to be comparable to marsupial sample (which only has 1 specimen per species)
#create a new file that has species averages
#you'll have to edit the number in output<-colMeans(raw_output[X:length(data[1,])-1]) to be the number of the first column with continuous data

train <- data1[176:215,] #selecting marsupials only

#exclude frugivores and omnivores (only 1 frugivore and 3 omnivores)
train <- train[-c(which(train$diet == "Omnivory")),]
train <- train[-c(which(train$diet == "Frugivory")),]

#ariaDNE and RFI
fit1<-qda(diet ~ ariaDNE0.08+ RFI, data=train, prior = c(1/4,1/4,1/4,1/4), CV=TRUE) #the prior probabilities of class membership. If unspecified, the class proportions for the training set are used. If specified, the probabilities should be specified in the order of the factor levels.
summary(fit1) #the data is automatically standardised/z-scored
ct <- table(train$diet, fit1$class)
diag(prop.table(ct, 1))
sum(diag(prop.table(ct)))
#0.5555556

#with size
fit1<-qda(diet ~ ariaDNE0.08+ RFI + lnOA, data=train, prior = c(1/4,1/4,1/4,1/4), CV=TRUE) #the prior probabilities of class membership. If unspecified, the class proportions for the training set are used. If specified, the probabilities should be specified in the order of the factor levels.
summary(fit1) #the data is automatically standardised/z-scored
ct <- table(train$diet, fit1$class)
diag(prop.table(ct, 1))
sum(diag(prop.table(ct)))
#0.6944444

#with trigonid-talonid height index difference
#need to exclude frugivore-insectivores (n=4)
train <- train[-c(which(train$diet == "Frugivory-Insectivory")),]
fit1<-qda(diet ~ ariaDNE0.08+ RFI +lnOA + TriTaHI, data=train, prior = c(1/3,1/3,1/3), CV=TRUE) #the prior probabilities of class membership. If unspecified, the class proportions for the training set are used. If specified, the probabilities should be specified in the order of the factor levels.
summary(fit1) #the data is automatically standardised/z-scored
ct <- table(train$diet, fit1$class)
diag(prop.table(ct, 1))
sum(diag(prop.table(ct)))
# 0.875

#with ariaDNE CV
fit1<-qda(diet ~ ariaDNE0.08+ RFI +lnOA + ariaDNE_CV, data=train, prior = c(1/3,1/3,1/3), CV=TRUE) #the prior probabilities of class membership. If unspecified, the class proportions for the training set are used. If specified, the probabilities should be specified in the order of the factor levels.
summary(fit1) #the data is automatically standardised/z-scored
ct <- table(train$diet, fit1$class)
diag(prop.table(ct, 1))
sum(diag(prop.table(ct)))
#0.8125

#with OPCR
fit1<-qda(diet ~ ariaDNE0.08+ RFI +lnOA + OPCR, data=train, prior = c(1/3,1/3,1/3), CV=TRUE) #the prior probabilities of class membership. If unspecified, the class proportions for the training set are used. If specified, the probabilities should be specified in the order of the factor levels.
summary(fit1) #the data is automatically standardised/z-scored
ct <- table(train$diet, fit1$class)
diag(prop.table(ct, 1))
sum(diag(prop.table(ct)))
#0.78125

#with Slope
fit1<-qda(diet ~ ariaDNE0.08+ RFI +lnOA + Slope, data=train, prior =  c(1/3,1/3,1/3), CV=TRUE) #the prior probabilities of class membership. If unspecified, the class proportions for the training set are used. If specified, the probabilities should be specified in the order of the factor levels.
summary(fit1) #the data is automatically standardised/z-scored
ct <- table(train$diet, fit1$class)
diag(prop.table(ct, 1))
sum(diag(prop.table(ct)))
# 0.6875

#for comparison, these QDAs with only 3 diets too
#ariaDNE and RFI
fit1<-qda(diet ~ ariaDNE0.08+ RFI, data=train, prior = c(1/3,1/3,1/3), CV=TRUE) #the prior probabilities of class membership. If unspecified, the class proportions for the training set are used. If specified, the probabilities should be specified in the order of the factor levels.
summary(fit1) #the data is automatically standardised/z-scored
ct <- table(train$diet, fit1$class)
diag(prop.table(ct, 1))
sum(diag(prop.table(ct)))
#0.59375

#with size
fit1<-qda(diet ~ ariaDNE0.08+ RFI + lnOA, data=train, prior = c(1/3,1/3,1/3), CV=TRUE) #the prior probabilities of class membership. If unspecified, the class proportions for the training set are used. If specified, the probabilities should be specified in the order of the factor levels.
summary(fit1) #the data is automatically standardised/z-scored
ct <- table(train$diet, fit1$class)
diag(prop.table(ct, 1))
sum(diag(prop.table(ct)))
# 0.78125

##############
##QDA on platyrrhines
##############
#leave one out test
#load data


##############
##QDA on strepsirrhines
##############
#leave one out test
#load data


##############
##QDA on platyrrhines and strepsirrhines
##############
#leave one out test
#load data
setwd("/Volumes/Salford/FinalYearProjectStudents/CWRU/Amy/R-analyses")

#load the following libraries 
library(MASS)

#load data
data1 <- read.csv("molaR_Batch_smHCL_primates_marsupials_SR4_RB_speciesaverages.csv")

View(data1)
data1$lnOA <- log(data1$X2D_Area)
#testing all data (next do mars m2 and mars m3 separately)


#select primates only
data <- data1[1:175,]

#exclude omnivores
train <- data[-c(which(data$diet == "Omnivory")),]

#ariaDNE and RFI
fit1<-qda(diet ~ ariaDNE0.08+ RFI, data=train, prior = c(1/5,1/5,1/5,1/5,1/5), CV=TRUE) #the prior probabilities of class membership. If unspecified, the class proportions for the training set are used. If specified, the probabilities should be specified in the order of the factor levels.
summary(fit1) #the data is automatically standardised/z-scored
ct <- table(train$diet, fit1$class)
diag(prop.table(ct, 1))
sum(diag(prop.table(ct)))
#0.6264368

#with size
fit1<-qda(diet ~ ariaDNE0.08+ RFI + lnOA, data=train, prior = c(1/5,1/5,1/5,1/5,1/5), CV=TRUE) #the prior probabilities of class membership. If unspecified, the class proportions for the training set are used. If specified, the probabilities should be specified in the order of the factor levels.
summary(fit1) #the data is automatically standardised/z-scored
ct <- table(train$diet, fit1$class)
diag(prop.table(ct, 1))
sum(diag(prop.table(ct)))
#0.9195402

#with trigonid-talonid height index difference
fit1<-qda(diet ~ ariaDNE0.08+ RFI +lnOA + TriTaHI, data=train, prior = c(1/5,1/5,1/5,1/5,1/5), CV=TRUE) #the prior probabilities of class membership. If unspecified, the class proportions for the training set are used. If specified, the probabilities should be specified in the order of the factor levels.
summary(fit1) #the data is automatically standardised/z-scored
ct <- table(train$diet, fit1$class)
diag(prop.table(ct, 1))
sum(diag(prop.table(ct)))
#0.9137931

#with ariaDNE CV
fit1<-qda(diet ~ ariaDNE0.08+ RFI +lnOA + ariaDNE_CV, data=train, prior = c(1/5,1/5,1/5,1/5,1/5), CV=TRUE) #the prior probabilities of class membership. If unspecified, the class proportions for the training set are used. If specified, the probabilities should be specified in the order of the factor levels.
summary(fit1) #the data is automatically standardised/z-scored
ct <- table(train$diet, fit1$class)
diag(prop.table(ct, 1))
sum(diag(prop.table(ct)))
# 0.8850575

#with OPCR
fit1<-qda(diet ~ ariaDNE0.08+ RFI +lnOA + OPCR, data=train, prior = c(1/5,1/5,1/5,1/5,1/5), CV=TRUE) #the prior probabilities of class membership. If unspecified, the class proportions for the training set are used. If specified, the probabilities should be specified in the order of the factor levels.
summary(fit1) #the data is automatically standardised/z-scored
ct <- table(train$diet, fit1$class)
diag(prop.table(ct, 1))
sum(diag(prop.table(ct)))
#0.9310345

#with Slope
fit1<-qda(diet ~ ariaDNE0.08+ RFI +lnOA + Slope, data=train, prior =  c(1/5,1/5,1/5,1/5,1/5), CV=TRUE) #the prior probabilities of class membership. If unspecified, the class proportions for the training set are used. If specified, the probabilities should be specified in the order of the factor levels.
summary(fit1) #the data is automatically standardised/z-scored
ct <- table(train$diet, fit1$class)
diag(prop.table(ct, 1))
sum(diag(prop.table(ct)))
#0.9137931

##############
##QDA on marsupial m2 and primates
##############
#leave one out test
#load data
data1 <- read.csv("molaR_Batch_smHCL_primates_marsupials_SR4_RB_marsm2.csv")
data1$lnOA <- log(data1$X2D_Area)

#we'll include all data (marsupial m2 and primates) for this set of analyses
train <- data1

#exclude omnivore (n=3)
train <- train[-c(which(train$diet == "Omnivory")),]

#ariaDNE and RFI
fit1<-qda(diet ~ ariaDNE0.08+ RFI, data=train, prior = c(1/6,1/6,1/6,1/6,1/6,1/6), CV=TRUE) #the prior probabilities of class membership. If unspecified, the class proportions for the training set are used. If specified, the probabilities should be specified in the order of the factor levels.
summary(fit1) #the data is automatically standardised/z-scored
ct <- table(train$diet, fit1$class)
diag(prop.table(ct, 1))
sum(diag(prop.table(ct)))
#0.5586854

#with size
fit1<-qda(diet ~ ariaDNE0.08+ RFI + lnOA, data=train, prior = c(1/6,1/6,1/6,1/6,1/6,1/6), CV=TRUE) #the prior probabilities of class membership. If unspecified, the class proportions for the training set are used. If specified, the probabilities should be specified in the order of the factor levels.

summary(fit1) #the data is automatically standardised/z-scored
ct <- table(train$diet, fit1$class)
diag(prop.table(ct, 1))
sum(diag(prop.table(ct)))
#0.7934272

#with trigonid-talonid height index difference
fit1<-qda(diet ~ ariaDNE0.08+ RFI +lnOA + TriTaHI, data=train, prior = c(1/6,1/6,1/6,1/6,1/6,1/6), CV=TRUE) #the prior probabilities of class membership. If unspecified, the class proportions for the training set are used. If specified, the probabilities should be specified in the order of the factor levels.
summary(fit1) #the data is automatically standardised/z-scored
ct <- table(train$diet, fit1$class)
diag(prop.table(ct, 1))
sum(diag(prop.table(ct)))
#0.8309859

#with ariaDNE CV
fit1<-qda(diet ~ ariaDNE0.08+ RFI +lnOA + ariaDNE_CV, data=train, prior = c(1/6,1/6,1/6,1/6,1/6,1/6), CV=TRUE) #the prior probabilities of class membership. If unspecified, the class proportions for the training set are used. If specified, the probabilities should be specified in the order of the factor levels.
summary(fit1) #the data is automatically standardised/z-scored
ct <- table(train$diet, fit1$class)
diag(prop.table(ct, 1))
sum(diag(prop.table(ct)))
#0.8403756

#with OPCR
fit1<-qda(diet ~ ariaDNE0.08+ RFI +lnOA + OPCR, data=train, prior = c(1/6,1/6,1/6,1/6,1/6,1/6), CV=TRUE) #the prior probabilities of class membership. If unspecified, the class proportions for the training set are used. If specified, the probabilities should be specified in the order of the factor levels.
summary(fit1) #the data is automatically standardised/z-scored
ct <- table(train$diet, fit1$class)
diag(prop.table(ct, 1))
sum(diag(prop.table(ct)))
#  0.8685446

#with Slope
fit1<-qda(diet ~ ariaDNE0.08+ RFI +lnOA + Slope, data=train, prior = c(1/6,1/6,1/6,1/6,1/6,1/6), CV=TRUE) #the prior probabilities of class membership. If unspecified, the class proportions for the training set are used. If specified, the probabilities should be specified in the order of the factor levels.
summary(fit1) #the data is automatically standardised/z-scored
ct <- table(train$diet, fit1$class)
diag(prop.table(ct, 1))
sum(diag(prop.table(ct)))
# 0.7981221

##############
##QDA on primates and marsupial m3 ONLY
##############
#leave one out test
#load data
data1 <- read.csv("molaR_Batch_smHCL_primates_marsupials_SR4_RB_marsm3.csv")
data1$lnOA <- log(data1$X2D_Area)

#we'll include all data (marsupial m2 and primates) for this set of analyses
train <- data1

#exclude omnivore (n=3)
train <- train[-c(which(train$diet == "Omnivory")),]

#ariaDNE and RFI
fit1<-qda(diet ~ ariaDNE0.08+ RFI, data=train, prior = c(1/6,1/6,1/6,1/6,1/6,1/6), CV=TRUE) #the prior probabilities of class membership. If unspecified, the class proportions for the training set are used. If specified, the probabilities should be specified in the order of the factor levels.
summary(fit1) #the data is automatically standardised/z-scored
ct <- table(train$diet, fit1$class)
diag(prop.table(ct, 1))
sum(diag(prop.table(ct)))
#0.6113744

#with size
fit1<-qda(diet ~ ariaDNE0.08+ RFI + lnOA, data=train, prior = c(1/6,1/6,1/6,1/6,1/6,1/6), CV=TRUE) #the prior probabilities of class membership. If unspecified, the class proportions for the training set are used. If specified, the probabilities should be specified in the order of the factor levels.
summary(fit1) #the data is automatically standardised/z-scored
ct <- table(train$diet, fit1$class)
diag(prop.table(ct, 1))
sum(diag(prop.table(ct)))
#0.8199052

#with trigonid-talonid height index difference
fit1<-qda(diet ~ ariaDNE0.08+ RFI +lnOA + TriTaHI, data=train, prior = c(1/6,1/6,1/6,1/6,1/6,1/6), CV=TRUE) #the prior probabilities of class membership. If unspecified, the class proportions for the training set are used. If specified, the probabilities should be specified in the order of the factor levels.
summary(fit1) #the data is automatically standardised/z-scored
ct <- table(train$diet, fit1$class)
diag(prop.table(ct, 1))
sum(diag(prop.table(ct)))
#0.8246445

#with ariaDNE CV
fit1<-qda(diet ~ ariaDNE0.08+ RFI +lnOA + ariaDNE_CV, data=train, prior = c(1/6,1/6,1/6,1/6,1/6,1/6), CV=TRUE) #the prior probabilities of class membership. If unspecified, the class proportions for the training set are used. If specified, the probabilities should be specified in the order of the factor levels.
summary(fit1) #the data is automatically standardised/z-scored
ct <- table(train$diet, fit1$class)
diag(prop.table(ct, 1))
sum(diag(prop.table(ct)))
#0.8672986

#with OPCR
fit1<-qda(diet ~ ariaDNE0.08+ RFI +lnOA + OPCR, data=train, prior = c(1/6,1/6,1/6,1/6,1/6,1/6), CV=TRUE) #the prior probabilities of class membership. If unspecified, the class proportions for the training set are used. If specified, the probabilities should be specified in the order of the factor levels.
summary(fit1) #the data is automatically standardised/z-scored
ct <- table(train$diet, fit1$class)
diag(prop.table(ct, 1))
sum(diag(prop.table(ct)))
#0.8815166

#with Slope
fit1<-qda(diet ~ ariaDNE0.08+ RFI +lnOA + Slope, data=train, prior = c(1/6,1/6,1/6,1/6,1/6,1/6), CV=TRUE) #the prior probabilities of class membership. If unspecified, the class proportions for the training set are used. If specified, the probabilities should be specified in the order of the factor levels.
summary(fit1) #the data is automatically standardised/z-scored
ct <- table(train$diet, fit1$class)
diag(prop.table(ct, 1))
sum(diag(prop.table(ct)))
#0.8199052

##############
##QDA on marsupial m2 & m3 samples and primate sample
##############
#leave one out test
#load data
data1 <- read.csv("molaR_Batch_smHCL_primates_marsupials_SR4_RB_speciesaverages.csv")
data1$lnOA <- log(data1$X2D_Area)
train <- data1

#ariaDNE and RFI
fit1<-qda(diet ~ ariaDNE0.08+ RFI, data=train, prior = c(1/7,1/7,1/7,1/7,1/7,1/7,1/7), CV=TRUE) #the prior probabilities of class membership. If unspecified, the class proportions for the training set are used. If specified, the probabilities should be specified in the order of the factor levels.
summary(fit1) #the data is automatically standardised/z-scored
ct <- table(train$diet, fit1$class)
diag(prop.table(ct, 1))
sum(diag(prop.table(ct)))
#0.5234375

#with size
fit1<-qda(diet ~ ariaDNE0.08+ RFI + lnOA, data=train, prior = c(1/7,1/7,1/7,1/7,1/7,1/7,1/7), CV=TRUE) #the prior probabilities of class membership. If unspecified, the class proportions for the training set are used. If specified, the probabilities should be specified in the order of the factor levels.
summary(fit1) #the data is automatically standardised/z-scored
ct <- table(train$diet, fit1$class)
diag(prop.table(ct, 1))
sum(diag(prop.table(ct)))
#0.7890625

#with trigonid-talonid height index difference
fit1<-qda(diet ~ ariaDNE0.08+ RFI +lnOA + TriTaHI, data=train, prior = c(1/7,1/7,1/7,1/7,1/7,1/7,1/7), CV=TRUE) #the prior probabilities of class membership. If unspecified, the class proportions for the training set are used. If specified, the probabilities should be specified in the order of the factor levels.
summary(fit1) #the data is automatically standardised/z-scored
ct <- table(train$diet, fit1$class)
diag(prop.table(ct, 1))
sum(diag(prop.table(ct)))
#0.7929688

#with ariaDNE CV
fit1<-qda(diet ~ ariaDNE0.08+ RFI +lnOA + ariaDNE_CV, data=train, prior = c(1/7,1/7,1/7,1/7,1/7,1/7,1/7), CV=TRUE) #the prior probabilities of class membership. If unspecified, the class proportions for the training set are used. If specified, the probabilities should be specified in the order of the factor levels.
summary(fit1) #the data is automatically standardised/z-scored
ct <- table(train$diet, fit1$class)
diag(prop.table(ct, 1))
sum(diag(prop.table(ct)))
#0.828125

#with OPCR
fit1<-qda(diet ~ ariaDNE0.08+ RFI +lnOA + OPCR, data=train, prior = c(1/7,1/7,1/7,1/7,1/7,1/7,1/7), CV=TRUE) #the prior probabilities of class membership. If unspecified, the class proportions for the training set are used. If specified, the probabilities should be specified in the order of the factor levels.
summary(fit1) #the data is automatically standardised/z-scored
ct <- table(train$diet, fit1$class)
diag(prop.table(ct, 1))
sum(diag(prop.table(ct)))
# 0.859375

#with Slope
fit1<-qda(diet ~ ariaDNE0.08+ RFI +lnOA + Slope, data=train, prior =  c(1/7,1/7,1/7,1/7,1/7,1/7,1/7), CV=TRUE) #the prior probabilities of class membership. If unspecified, the class proportions for the training set are used. If specified, the probabilities should be specified in the order of the factor levels.
summary(fit1) #the data is automatically standardised/z-scored
ct <- table(train$diet, fit1$class)
diag(prop.table(ct, 1))
sum(diag(prop.table(ct)))
#0.7773438


#now all the same but excluding omnivory
#load data
data1 <- read.csv("molaR_Batch_smHCL_primates_marsupials_SR4_RB_speciesaverages.csv")
data1$lnOA <- log(data1$X2D_Area)
train <- data1
train <- train[-c(which(train$diet == "Omnivory")),]
#ariaDNE and RFI
fit1<-qda(diet ~ ariaDNE0.08+ RFI, data=train, prior = c(1/6,1/6,1/6,1/6,1/6,1/6), CV=TRUE) #the prior probabilities of class membership. If unspecified, the class proportions for the training set are used. If specified, the probabilities should be specified in the order of the factor levels.
summary(fit1) #the data is automatically standardised/z-scored
ct <- table(train$diet, fit1$class)
diag(prop.table(ct, 1))
sum(diag(prop.table(ct)))
#0.564

#with size
fit1<-qda(diet ~ ariaDNE0.08+ RFI + lnOA, data=train, prior = c(1/6,1/6,1/6,1/6,1/6,1/6), CV=TRUE) #the prior probabilities of class membership. If unspecified, the class proportions for the training set are used. If specified, the probabilities should be specified in the order of the factor levels.
summary(fit1) #the data is automatically standardised/z-scored
ct <- table(train$diet, fit1$class)
diag(prop.table(ct, 1))
sum(diag(prop.table(ct)))
#0.796

#with trigonid-talonid height index difference
fit1<-qda(diet ~ ariaDNE0.08+ RFI +lnOA + TriTaHI, data=train, prior = c(1/6,1/6,1/6,1/6,1/6,1/6), CV=TRUE) #the prior probabilities of class membership. If unspecified, the class proportions for the training set are used. If specified, the probabilities should be specified in the order of the factor levels.
summary(fit1) #the data is automatically standardised/z-scored
ct <- table(train$diet, fit1$class)
diag(prop.table(ct, 1))
sum(diag(prop.table(ct)))
#0.812

#with ariaDNE CV
fit1<-qda(diet ~ ariaDNE0.08+ RFI +lnOA + ariaDNE_CV, data=train, prior = c(1/6,1/6,1/6,1/6,1/6,1/6), CV=TRUE) #the prior probabilities of class membership. If unspecified, the class proportions for the training set are used. If specified, the probabilities should be specified in the order of the factor levels.
summary(fit1) #the data is automatically standardised/z-scored
ct <- table(train$diet, fit1$class)
diag(prop.table(ct, 1))
sum(diag(prop.table(ct)))
#0.836

#with OPCR
fit1<-qda(diet ~ ariaDNE0.08+ RFI +lnOA + OPCR, data=train, prior = c(1/6,1/6,1/6,1/6,1/6,1/6), CV=TRUE) #the prior probabilities of class membership. If unspecified, the class proportions for the training set are used. If specified, the probabilities should be specified in the order of the factor levels.
summary(fit1) #the data is automatically standardised/z-scored
ct <- table(train$diet, fit1$class)
diag(prop.table(ct, 1))
sum(diag(prop.table(ct)))
# 0.876

#with Slope
fit1<-qda(diet ~ ariaDNE0.08+ RFI +lnOA + Slope, data=train, prior =  c(1/6,1/6,1/6,1/6,1/6,1/6), CV=TRUE) #the prior probabilities of class membership. If unspecified, the class proportions for the training set are used. If specified, the probabilities should be specified in the order of the factor levels.
summary(fit1) #the data is automatically standardised/z-scored
ct <- table(train$diet, fit1$class)
diag(prop.table(ct, 1))
sum(diag(prop.table(ct)))
#0.7773438


##############
##############
#Now classify the primates using the marsupial *m2* sample as the training set
#############
#############
#load data
data1 <- read.csv("molaR_Batch_smHCL_primates_marsupials_SR4_RB_marsm2.csv")
data1$lnOA <- log(data1$X2D_Area)

dataprim <- data1[1:175,] #primate total
datamarsm2 <- data1[176:216,] #mars m2

train <- datamarsm2
test <- dataprim

#exclude frugivore and omnivores (n=3)
train <- train[-c(which(train$diet == "Omnivory")),]
train <- train[-c(which(train$diet == "Frugivory")),]

#only RFI and ariaDNE
fit1<-qda(diet ~ ariaDNE0.08+ RFI, data=train, prior = c(1/4,1/4,1/4,1/4)) #the prior probabilities of class membership. If unspecified, the class proportions for the training set are used. If specified, the probabilities should be specified in the order of the factor levels.
summary(fit1) #the data is automatically standardised/z-scored

qda.train <- predict(fit1)
train$qda <- qda.train$class
ct <- table(train$qda,train$diet)
diag(prop.table(ct, 1))

#Faunivory              Folivory Frugivory-Insectivory           Insectivory 
#0.4545455             0.6666667             0.3000000             1.0000000 

sum(diag(prop.table(ct)))
#0.5263158

#NOW classify the primates
qda.test <- predict(fit1,test)
test$qda <- qda.test$class
result <- table(test$qda,test$diet)

#                         Folivory Frugivory Frugivory-Insectivory Hard-object feeder Insectivory Omnivory
#Faunivory                    6         0                     2                  0           0        0
#Folivory                     5        35                    22                 39           1        0
#Frugivory-Insectivory       16         1                    25                  0          10        1
#Insectivory                  5         1                     4                  1           1        0

#only RFI and ariaDNE, tritaheightdiff
fit1<-qda(diet ~ ariaDNE0.08+ RFI + TriTaHI, data=train, prior = c(1/4,1/4,1/4,1/4)) #the prior probabilities of class membership. If unspecified, the class proportions for the training set are used. If specified, the probabilities should be specified in the order of the factor levels.
summary(fit1) #the data is automatically standardised/z-scored

qda.train <- predict(fit1)
train$qda <- qda.train$class
ct <- table(train$qda,train$diet)
diag(prop.table(ct, 1))
#Faunivory              Folivory Frugivory-Insectivory           Insectivory 
#0.7142857             0.7727273             0.5000000             1.0000000 

sum(diag(prop.table(ct)))
#0.7368421

#NOW classify the primates
qda.test <- predict(fit1,test)
test$qda <- qda.test$class
result <- table(test$qda,test$diet)

#                         Folivory Frugivory Frugivory-Insectivory Hard-object feeder Insectivory Omnivory
#Faunivory                    0         0                     1                  0           0        0
#Folivory                     5        32                    15                 20           0        0
#Frugivory-Insectivory       22         4                    30                 13           8        1
#Insectivory                  5         1                     7                  7           4        0

#including size
fit1<-qda(diet ~ ariaDNE0.08+ RFI + lnOA, data=train, prior = c(1/4,1/4,1/4,1/4)) #the prior probabilities of class membership. If unspecified, the class proportions for the training set are used. If specified, the probabilities should be specified in the order of the factor levels.
summary(fit1) #the data is automatically standardised/z-scored

qda.train <- predict(fit1)
train$qda <- qda.train$class
ct <- table(train$qda,train$diet)
diag(prop.table(ct, 1))

#Faunivory              Folivory Frugivory-Insectivory           Insectivory 
#0.8333333             1.0000000             0.5714286             0.8181818 

sum(diag(prop.table(ct)))
#0.8421053

#NOW classify the primates
qda.test <- predict(fit1,test)
test$qda <- qda.test$class
result <- table(test$qda,test$diet)

#                         Folivory Frugivory Frugivory-Insectivory Hard-object feeder Insectivory Omnivory
#Faunivory                    5         0                     1                  0           0        0
#Folivory                    25        29                     2                 40           0        0
#Frugivory-Insectivory        1         8                    30                  0           4        1
#Insectivory                  1         0                    20                  0           8        0

#with Trigonid Talonid Height difference
fit1<-qda(diet ~ ariaDNE0.08+ RFI + lnOA + TriTaHI, data=train, prior = c(1/4,1/4,1/4,1/4)) #the prior probabilities of class membership. If unspecified, the class proportions for the training set are used. If specified, the probabilities should be specified in the order of the factor levels.
summary(fit1) #the data is automatically standardised/z-scored

qda.train <- predict(fit1)
train$qda <- qda.train$class
ct <- table(train$qda,train$diet)
diag(prop.table(ct, 1))

#Faunivory              Folivory Frugivory-Insectivory           Insectivory 
#1.0000000             1.0000000             0.7142857             1.0000000 

sum(diag(prop.table(ct)))
#0.9473684

#NOW classify the primates
qda.test <- predict(fit1,test)
test$qda <- qda.test$class
result <- table(test$qda,test$diet)

#                         Folivory Frugivory Frugivory-Insectivory Hard-object feeder Insectivory Omnivory
#Faunivory                    1         0                     0                  0           0        0
#Folivory                    25        36                    12                 21           1        1
#Frugivory-Insectivory        5         1                    28                 18           2        0
#Insectivory                  1         0                    13                  1           9        0


##############
#Now classify the primates using the marsupial *m3* sample as the training set
#############
#load data
data1 <- read.csv("molaR_Batch_smHCL_primates_marsupials_SR4_RB_marsm3.csv")
data1$lnOA <- log(data1$X2D_Area)

dataprim <- data1[1:175,] #primate total
datamarsm3 <- data1[176:215,] #mars m3

train <- datamarsm3
test <- dataprim

#exclude frugivore and omnivores (n=3)
train <- train[-c(which(train$diet == "Omnivory")),]
train <- train[-c(which(train$diet == "Frugivory")),]

fit1<-qda(diet ~ ariaDNE0.08+ RFI , data=train, prior = c(1/4,1/4,1/4,1/4)) #the prior probabilities of class membership. If unspecified, the class proportions for the training set are used. If specified, the probabilities should be specified in the order of the factor levels.
summary(fit1) #the data is automatically standardised/z-scored

qda.train <- predict(fit1)
train$qda <- qda.train$class
ct <- table(train$qda,train$diet)
diag(prop.table(ct, 1))
#Faunivory              Folivory Frugivory-Insectivory           Insectivory 
#0.6000000             0.8181818             0.8000000             0.6000000  
sum(diag(prop.table(ct)))
# 0.6944444

#NOW classify the primates
qda.test <- predict(fit1,test)
test$qda <- qda.test$class
result <- table(test$qda,test$diet)

#                           Folivory Frugivory Frugivory-Insectivory Hard-object feeder Insectivory Omnivory
#Faunivory                    3         0                     2                  0           0        0
#Folivory                    13        30                    24                 35           1        0
#Frugivory-Insectivory        1         6                    10                  5           2        0
#Insectivory                 15         1                    17                  0           9        1

#include TriTaHeightDiff
fit1<-qda(diet ~ ariaDNE0.08+ RFI + TriTaHI, data=train, prior = c(1/4,1/4,1/4,1/4)) #the prior probabilities of class membership. If unspecified, the class proportions for the training set are used. If specified, the probabilities should be specified in the order of the factor levels.
summary(fit1) #the data is automatically standardised/z-scored

qda.train <- predict(fit1)
train$qda <- qda.train$class
ct <- table(train$qda,train$diet)
diag(prop.table(ct, 1))
#Faunivory              Folivory Frugivory-Insectivory           Insectivory 
#0.8571429             0.7777778             0.8000000             0.8333333 

sum(diag(prop.table(ct)))
#0.8055556

#NOW classify the primates
qda.test <- predict(fit1,test)
test$qda <- qda.test$class
result <- table(test$qda,test$diet)
#                         Folivory Frugivory Frugivory-Insectivory Hard-object feeder Insectivory Omnivory
#Faunivory                    0         0                     0                  0           0        0
#Folivory                    15        37                    34                 40           2        1
#Frugivory-Insectivory        0         0                     0                  0           0        0
#Insectivory                 17         0                    19                  0          10        0

#include size
fit1<-qda(diet ~ ariaDNE0.08+ RFI + lnOA, data=train, prior = c(1/4,1/4,1/4,1/4)) #the prior probabilities of class membership. If unspecified, the class proportions for the training set are used. If specified, the probabilities should be specified in the order of the factor levels.
summary(fit1) #the data is automatically standardised/z-scored

qda.train <- predict(fit1)
train$qda <- qda.train$class
ct <- table(train$qda,train$diet)
diag(prop.table(ct, 1))

#Faunivory              Folivory Frugivory-Insectivory           Insectivory 
#0.7500000             1.0000000             0.8000000             0.9090909 

sum(diag(prop.table(ct)))
# 0.8888889

#NOW classify the primates
qda.test <- predict(fit1,test)
test$qda <- qda.test$class
result <- table(test$qda,test$diet)

#                         Folivory Frugivory Frugivory-Insectivory Hard-object feeder Insectivory Omnivory
#Faunivory                    2         0                     4                  0           0        0
#Folivory                    28        31                     2                 31           3        0
#Frugivory-Insectivory        0         3                    10                  9           2        0
#Insectivory                  2         3                    37                  0           7        1


#with Trigonid Talonid Height difference
#first, remove the Frug-Inse as this category is too small (n=4)
train <- train[-c(which(train$diet == "Frugivory-Insectivory")),]
fit1<-qda(diet ~ ariaDNE0.08+ RFI + lnOA + TriTaHI, data=train, prior = c(1/3,1/3,1/3)) #the prior probabilities of class membership. If unspecified, the class proportions for the training set are used. If specified, the probabilities should be specified in the order of the factor levels.
summary(fit1) #the data is automatically standardised/z-scored

qda.train <- predict(fit1)
train$qda <- qda.train$class
ct <- table(train$qda,train$diet)
diag(prop.table(ct, 1))

#Faunivory    Folivory Insectivory 
#1           1           1 

sum(diag(prop.table(ct)))
#1

#NOW classify the primates
qda.test <- predict(fit1,test)
test$qda <- qda.test$class
result <- table(test$qda,test$diet)

#               Folivory Frugivory Frugivory-Insectivory Hard-object feeder Insectivory Omnivory
#Faunivory          1         0                     0                  0           0        0
#Folivory          27        37                    12                 39           2        1
#Insectivory        4         0                    41                  1          10        0


##############
#Now classify the primate sample using the total marsupial sample (m2&m3) as the training set
#############
data1 <- read.csv("molaR_Batch_smHCL_primates_marsupials_SR4_RB.csv")
data1$lnOA <- log(data1$X2D_Area)

dataprim <- data1[1:175,] #primate total
datamars <- data1[176:256,] #mars m3

train <- datamars
test <- dataprim

train <- train[-c(which(train$diet == "Omnivory")),] #even though technically we can include this, there's so few of them (either primate or marsupial) that I exclude this one
train <- train[-c(which(train$diet == "Frugivory")),]

#just RFI and ariaDNE
fit1<-qda(diet ~ ariaDNE0.08+ RFI, data=train, prior = c(1/4,1/4,1/4,1/4)) #the prior probabilities of class membership. If unspecified, the class proportions for the training set are used. If specified, the probabilities should be specified in the order of the factor levels.
summary(fit1) #the data is automatically standardised/z-scored

qda.train <- predict(fit1)
train$qda <- qda.train$class
ct <- table(train$qda,train$diet)
diag(prop.table(ct, 1))
#results with exudate feeder included but as frugivore-insectivore
#Faunivory              Folivory Frugivory-Insectivory           Insectivory 
#0.6470588             0.7500000             0.3750000             0.7692308 

sum(diag(prop.table(ct)))
#0.6486486

#NOW classify the primates
qda.test <- predict(fit1,test)
test$qda <- qda.test$class
result <- table(test$qda,test$diet)

#                           Folivory Frugivory Frugivory-Insectivory Hard-object feeder Insectivory Omnivory
#Faunivory                    5         0                     2                  0           0        0
#Folivory                     6        33                    14                 37           1        0
#Frugivory-Insectivory       14         3                    24                  3           9        1
#Insectivory                  7         1                    13                  0           2        0


#now include TriTaHeightDiff
fit1<-qda(diet ~ ariaDNE0.08+ RFI + TriTaHI, data=train, prior = c(1/4,1/4,1/4,1/4)) #the prior probabilities of class membership. If unspecified, the class proportions for the training set are used. If specified, the probabilities should be specified in the order of the factor levels.
summary(fit1) #the data is automatically standardised/z-scored

qda.train <- predict(fit1)
train$qda <- qda.train$class
ct <- table(train$qda,train$diet)
diag(prop.table(ct, 1))

#Faunivory              Folivory Frugivory-Insectivory           Insectivory 
#0.7333333             0.7560976             0.5000000             0.6666667  

sum(diag(prop.table(ct)))
#0.7027027

#NOW classify the marsupials
qda.test <- predict(fit1,test)
test$qda <- qda.test$class
result <- table(test$qda,test$diet)

#                         Folivory Frugivory Frugivory-Insectivory Hard-object feeder Insectivory Omnivory
#Faunivory                    0         0                     1                  0           0        0
#Folivory                    15        36                    23                 23           1        1
#Frugivory-Insectivory        5         1                    19                 15          10        0
#Insectivory                 12         0                    10                  2           1        0

#now include size
fit1<-qda(diet ~ ariaDNE0.08+ RFI + lnOA, data=train, prior = c(1/4, 1/4, 1/4, 1/4)) #the prior probabilities of class membership. If unspecified, the class proportions for the training set are used. If specified, the probabilities should be specified in the order of the factor levels.
summary(fit1) #the data is automatically standardised/z-scored

qda.train <- predict(fit1)
train$qda <- qda.train$class
ct <- table(train$qda,train$diet)
diag(prop.table(ct, 1))

#Faunivory              Folivory Frugivory-Insectivory           Insectivory 
#0.8461538             1.0000000             0.7272727             0.9090909 

sum(diag(prop.table(ct)))
#0.9054054

#NOW classify the marsupials
qda.test <- predict(fit1,test)
test$qda <- qda.test$class
result <- table(test$qda,test$diet)

#                         Folivory Frugivory Frugivory-Insectivory Hard-object feeder Insectivory Omnivory
#Faunivory                    3         0                     1                  0           0        0
#Folivory                    27        23                     2                 17           0        0
#Frugivory-Insectivory        1        14                    33                 23           5        1
#Insectivory                  1         0                    17                  0           7        0

#with Trigonid Talonid Height difference
fit1<-qda(diet ~ ariaDNE0.08+ RFI + lnOA + TriTaHI, data=train, prior = c(1/4, 1/4, 1/4, 1/4)) #the prior probabilities of class membership. If unspecified, the class proportions for the training set are used. If specified, the probabilities should be specified in the order of the factor levels.
summary(fit1) #the data is automatically standardised/z-scored

qda.train <- predict(fit1)
train$qda <- qda.train$class
ct <- table(train$qda,train$diet)
diag(prop.table(ct, 1))

#Faunivory              Folivory Frugivory-Insectivory           Insectivory 
#1.000000              1.000000              0.800000              0.952381 

sum(diag(prop.table(ct)))
#0.9594595

#NOW classify the marsupials
qda.test <- predict(fit1,test)
test$qda <- qda.test$class
result <- table(test$qda,test$diet)

#                           Folivory Frugivory Frugivory-Insectivory Hard-object feeder Insectivory Omnivory
#Faunivory                    2         0                     0                  0           0        0
#Folivory                    25        36                    11                 26           2        1
#Frugivory-Insectivory        3         1                    31                 14           4        0
#Insectivory                  2         0                    11                  0           6        0

##############
##############
#Now classify the marsupials (m2&m3) using the primate sample as the training set
#############
#############
#load data
data1 <- read.csv("molaR_Batch_smHCL_primates_marsupials_SR4_RB.csv")
data1$lnOA <- log(data1$X2D_Area)

#here I split op our data1 object into two data files: 1 for primates (dataprim) and one for marsupials (datamars)
dataprim <- data1[1:175,]
datamars <- data1[176:256,]

train <- dataprim
test <- datamars 

train <- train[-c(which(train$diet == "Omnivory")),] 
#which(train$diet == "Frugivory")

#only RFI and ariaDNE
fit1<-qda(diet ~ ariaDNE0.08+ RFI, data=train, prior = c(1/5,1/5,1/5,1/5,1/5)) #the prior probabilities of class membership. If unspecified, the class proportions for the training set are used. If specified, the probabilities should be specified in the order of the factor levels.
summary(fit1) #the data is automatically standardised/z-scored

qda.train <- predict(fit1)
train$qda <- qda.train$class
ct <- table(train$qda,train$diet)
diag(prop.table(ct, 1))

#Folivory             Frugivory Frugivory-Insectivory    Hard-object feeder           Insectivory 
#0.4054054             0.6530612             0.5454545             1.0000000             0.6875000 

sum(diag(prop.table(ct)))
#0.6609195

#NOW classify the marsupials
qda.test <- predict(fit1,test)
test$qda <- qda.test$class
result <- table(test$qda,test$diet)

#                         Faunivory Folivory Frugivory Frugivory-Insectivory Insectivory Omnivory
#Folivory                     11       16         0                     2           7        5
#Frugivory                     0        4         0                     1           0        0
#Frugivory-Insectivory         0        7         0                     1           9        0
#Hard-object feeder            0        3         2                     0           1        0
#Insectivory                   0        2         0                     5           5        0

#only RFI and ariaDNE, tritaheightdiff
fit1<-qda(diet ~ ariaDNE0.08+ RFI + TriTaHI, data=train, prior = c(1/5,1/5,1/5,1/5,1/5)) #the prior probabilities of class membership. If unspecified, the class proportions for the training set are used. If specified, the probabilities should be specified in the order of the factor levels.
summary(fit1) #the data is automatically standardised/z-scored

qda.train <- predict(fit1)
train$qda <- qda.train$class
ct <- table(train$qda,train$diet)
diag(prop.table(ct, 1))

#Folivory             Frugivory Frugivory-Insectivory    Hard-object feeder           Insectivory 
#0.4166667             0.8461538             0.6222222             1.0000000             0.6875000 

sum(diag(prop.table(ct)))
#0.7183908

#NOW classify the primates
qda.test <- predict(fit1,test)
test$qda <- qda.test$class
result <- table(test$qda,test$diet)

#                         Faunivory Folivory Frugivory Frugivory-Insectivory Insectivory Omnivory
#Folivory                      0       11         0                     0           1        4
#Frugivory                     0        5         0                     1           2        0
#Frugivory-Insectivory        11       12         0                     3          12        1
#Hard-object feeder            0        3         2                     0           1        0
#Insectivory                   0        1         0                     5           6        0

#including size
fit1<-qda(diet ~ ariaDNE0.08+ RFI + lnOA, data=train, prior = c(1/5,1/5,1/5,1/5,1/5)) #the prior probabilities of class membership. If unspecified, the class proportions for the training set are used. If specified, the probabilities should be specified in the order of the factor levels.
summary(fit1) #the data is automatically standardised/z-scored

qda.train <- predict(fit1)
train$qda <- qda.train$class
ct <- table(train$qda,train$diet)
diag(prop.table(ct, 1))

#Folivory             Frugivory Frugivory-Insectivory    Hard-object feeder           Insectivory 
#0.9333333             0.8750000             0.9433962             1.0000000             0.9166667 

sum(diag(prop.table(ct)))
#0.9367816

#NOW classify the primates
qda.test <- predict(fit1,test)
test$qda <- qda.test$class
result <- table(test$qda,test$diet)

#                       Faunivory Folivory Frugivory Frugivory-Insectivory Insectivory Omnivory
#Folivory                      5       21         0                     0           0        0
#Frugivory                     1        6         0                     0           0        0
#Frugivory-Insectivory         5        0         0                     5          15        5
#Hard-object feeder            0        3         2                     0           0        0
#Insectivory                   0        2         0                     4           7        0

#with Trigonid Talonid Height difference
fit1<-qda(diet ~ ariaDNE0.08+ RFI + lnOA + TriTaHI, data=train, prior = c(1/5,1/5,1/5,1/5,1/5)) #the prior probabilities of class membership. If unspecified, the class proportions for the training set are used. If specified, the probabilities should be specified in the order of the factor levels.
summary(fit1) #the data is automatically standardised/z-scored

qda.train <- predict(fit1)
train$qda <- qda.train$class
ct <- table(train$qda,train$diet)
diag(prop.table(ct, 1))

#Folivory             Frugivory Frugivory-Insectivory    Hard-object feeder           Insectivory 
#0.9375000             0.9459459             0.9272727             1.0000000             0.9166667 

sum(diag(prop.table(ct)))
#0.9482759

#NOW classify the primates
qda.test <- predict(fit1,test)
test$qda <- qda.test$class
result <- table(test$qda,test$diet)

#                           Faunivory Folivory Frugivory Frugivory-Insectivory Insectivory Omnivory
#Folivory                      3       14         0                     0           0        2
#Frugivory                     0       10         0                     0           0        0
#Frugivory-Insectivory         8        5         0                     5          20        3
#Hard-object feeder            0        2         2                     0           0        0
#Insectivory                   0        1         0                     4           2        0


##############
##############
#Now classify the marsupials (m2&m3) using the PLATYRRHINE sample as the training set - not in manuscript 
#as only two overlapping diets in species-average QDAs with >2 variables (Frugivore-Insectivory and Frugivory) 
#so not much to go on
#############
#############
#load data
data1 <- read.csv("molaR_Batch_smHCL_primates_marsupials_SR4_RB.csv")
data1$lnOA <- log(data1$X2D_Area)

dataplat <- data1[1:145,]
datamars <- data1[176:256,]

train <- dataplat
test <- datamars 

#only RFI and ariaDNE
fit1<-qda(diet ~ ariaDNE0.08+ RFI, data=train, prior = c(1/4,1/4,1/4,1/4)) #the prior probabilities of class membership. If unspecified, the class proportions for the training set are used. If specified, the probabilities should be specified in the order of the factor levels.
summary(fit1) #the data is automatically standardised/z-scored

qda.train <- predict(fit1)
train$qda <- qda.train$class
ct <- table(train$qda,train$diet)
diag(prop.table(ct, 1))

#Folivory             Frugivory Frugivory-Insectivory    Hard-object feeder 
#0.4761905             0.6875000             0.6842105             1.0000000  

sum(diag(prop.table(ct)))
#0.737931

#NOW classify the marsupials
qda.test <- predict(fit1,test)
test$qda <- qda.test$class
result <- table(test$qda,test$diet)

#                           Faunivory Folivory Frugivory Frugivory-Insectivory Insectivory Omnivory
#Folivory                     11       14         0                     2          10        5
#Frugivory                     0        6         0                     2           1        0
#Frugivory-Insectivory         0        9         0                     5          10        0
#Hard-object feeder            0        3         2                     0           1        0

#train <- train[-c(which(train$diet == "Folivory")),] #there's no omnivory in platyrrhines, and only 3 folivores

#only RFI and ariaDNE, tritaheightdiff
fit1<-qda(diet ~ ariaDNE0.08+ RFI + TriTaHI, data=train, prior = c(1/4,1/4,1/4,1/4)) #the prior probabilities of class membership. If unspecified, the class proportions for the training set are used. If specified, the probabilities should be specified in the order of the factor levels.
summary(fit1) #the data is automatically standardised/z-scored

qda.train <- predict(fit1)
train$qda <- qda.train$class
ct <- table(train$qda,train$diet)
diag(prop.table(ct, 1))

#Folivory             Frugivory Frugivory-Insectivory    Hard-object feeder 
#0.5000000             0.8461538             0.7804878             1.0000000

sum(diag(prop.table(ct)))
#0.8

#NOW classify the primates
qda.test <- predict(fit1,test)
test$qda <- qda.test$class
result <- table(test$qda,test$diet)

#                           Faunivory Folivory Frugivory Frugivory-Insectivory Insectivory Omnivory
#Folivory                      0       13         0                     0           3        4
#Frugivory                     0        6         0                     1           2        0
#Frugivory-Insectivory        11       10         0                     8          16        1
#Hard-object feeder            0        3         2                     0           1        0

#including size
fit1<-qda(diet ~ ariaDNE0.08+ RFI + lnOA, data=train, prior = c(1/4,1/4,1/4,1/4)) #the prior probabilities of class membership. If unspecified, the class proportions for the training set are used. If specified, the probabilities should be specified in the order of the factor levels.
summary(fit1) #the data is automatically standardised/z-scored

qda.train <- predict(fit1)
train$qda <- qda.train$class
ct <- table(train$qda,train$diet)
diag(prop.table(ct, 1))

#Folivory             Frugivory Frugivory-Insectivory    Hard-object feeder 
#1.0000000             0.9473684             0.9800000             1.0000000

sum(diag(prop.table(ct)))
#0.9793103

#NOW classify the primates
qda.test <- predict(fit1,test)
test$qda <- qda.test$class
result <- table(test$qda,test$diet)

#                         Faunivory Folivory Frugivory Frugivory-Insectivory Insectivory Omnivory
#Folivory                      2        5         0                     0           0        0
#Frugivory                     3       16         0                     0           0        0
#Frugivory-Insectivory         6        6         0                     9          22        5
#Hard-object feeder            0        5         2                     0           0        0

#with Trigonid Talonid Height difference
fit1<-qda(diet ~ ariaDNE0.08+ RFI + lnOA + TriTaHI, data=train, prior = c(1/4,1/4,1/4,1/4)) #the prior probabilities of class membership. If unspecified, the class proportions for the training set are used. If specified, the probabilities should be specified in the order of the factor levels.
summary(fit1) #the data is automatically standardised/z-scored

qda.train <- predict(fit1)
train$qda <- qda.train$class
ct <- table(train$qda,train$diet)
diag(prop.table(ct, 1))

#Folivory             Frugivory Frugivory-Insectivory    Hard-object feeder 
#1.0000000             0.9230769             0.9795918             1.0000000 

sum(diag(prop.table(ct)))
#0.9724138

#NOW classify the primates
qda.test <- predict(fit1,test)
test$qda <- qda.test$class
result <- table(test$qda,test$diet)

#                         Faunivory Folivory Frugivory Frugivory-Insectivory Insectivory Omnivory
#Folivory                      0        5         0                     0           0        0
#Frugivory                     0       17         0                     0           0        0
#Frugivory-Insectivory        11        6         0                     9          22        5
#Hard-object feeder            0        4         2                     0           0        0


########
# PCAs for visualisation 
########


######################
###########PCA########### MARSUPIAL m2&m3
######################
library(cowplot)

#load data
data1 <- read.csv("molaR_Batch_smHCL_primates_marsupials_SR4_RB_speciesaverages.csv")
data1$lnOA <- log(data1$X2D_Area)
#testing all data (next do mars m2 and mars m3 separately)


StatChull <- ggproto("StatChull", Stat,
                     compute_group = function(data, scales) {
                       data[chull(data$x, data$y), , drop = FALSE]
                     },
                     
                     required_aes = c("x", "y")
)

stat_chull <- function(mapping = NULL, data = NULL, geom = "polygon",
                       position = "identity", na.rm = FALSE, show.legend = NA, 
                       inherit.aes = TRUE, ...) {
  layer(
    stat = StatChull, data = data, mapping = mapping, geom = geom, 
    position = position, show.legend = show.legend, inherit.aes = inherit.aes,
    params = list(na.rm = na.rm, ...)
  )
}

#marsupial m2&m3 (even though groups are mostly labeled marsupial m2, they are the average of both m2 and m3)
train <- data1[c((which(data1$group == "marsupial m2")),(which(data1$group == "marsupial m3"))),]

data1pca <- train[,c(9,16)] #ariaDNE,RFI
data1pca$ln2DArea <- as.numeric(log(train$X2D_Area)) #lnOA, 
View(data1pca)

pca.results<-prcomp(data1pca,scale=T)
str(pca.results) #x is scores
summary(pca.results)

pca.variation<-summary(pca.results)$importance[2,]
pca.loadings<-pca.results$rotation
pca.scores<-pca.results$x

#                         PC1    PC2    PC3
#Standard deviation     1.3757 0.9387 0.47574
#Proportion of Variance 0.6308 0.2937 0.07544
#Cumulative Proportion  0.6308 0.9246 1.00000

#PC LOADINGS
#               PC1        PC2        PC3
#ariaDNE0.08  0.6784072 -0.1021298 -0.7275529
#RFI          0.6194236 -0.4530042  0.6411721
#ln2DArea    -0.3950673 -0.8856391 -0.2440597


#plot the PC loadings of the PCA, this shows you what variables underly the variation of the plot
biplot(pca.results,cex=c(0.0001,1), main = "ariaDNE,RFI,size", xlab = "PC1 (63.08%)", ylab = "PC2 (29.37%)")

pca.scores <- data.frame(pca.scores)
train$diet <- factor(train$diet , levels=c("Faunivory","Folivory","Frugivory","Frugivory-Insectivory","Insectivory","Omnivory"))
Diets = train$diet

pal <- as.vector(palette.colors(palette = "Okabe-Ito"))
pal <- pal[c(1,4:9)]
pal[3] <- "#F5C710" #replace the original light yellow with a darker yellow that's easier to read
pca.plot <- ggplot() +
  geom_point(data=pca.scores, aes(x = PC1, y= PC2, color = Diets, shape = Diets), size = 3) + 
  scale_color_manual(values = pal[1:6])+
  scale_fill_manual(values = pal[1:6]) +
  theme(legend.key=element_rect(fill="white"),
        legend.position= "top", 
        panel.background = element_blank(), 
        axis.line = element_line(colour = "black"),
        plot.title = element_text( hjust = 0.5)) +
  stat_chull(data=pca.scores,aes(x = PC1, y= PC2,color =Diets, fill = Diets), alpha = 0.1, geom = "polygon")+
   labs(x = "PC1 (63.08%)", y = "PC2 (29.37%)")+
  ggtitle("PCA marsupial (m2 & m3) ariaDNE + RFI + size")+
  geom_text(data=pca.scores, aes(x = PC1, y= PC2, color = Diets), size = 3, vjust = 1.5, label = train$Species_abreviation_group, show.legend = FALSE)


pca.plot +
  geom_segment(data = pca.results$rotation, aes(x = 0, y = 0, xend = (PC1*2.8),
                                                yend = (PC2*2.8)), arrow = arrow(length = unit(1/2, "picas")),color = "black", linewidth = 0.1) +
  annotate("text", x = (pca.results$rotation[,1]*3), y = (pca.results$rotation[,2]*3),
           label = c("ariaDNE", "RFI","lnOA"), color = "darkgrey")  

#now with TriTaHeightDiff
data1pca <- train[,c(9,16,30)] #ariaDNE,RFI, TriTaHI
data1pca$ln2DArea <- as.numeric(log(train$X2D_Area)) #lnOA, 
View(data1pca)

pca.results<-prcomp(data1pca,scale=T)
str(pca.results) #x is scores
summary(pca.results)

pca.variation<-summary(pca.results)$importance[2,]
pca.loadings<-pca.results$rotation
pca.scores<-pca.results$x

#                       PC1    PC2     PC3     PC4
#Standard deviation     1.60 0.9417 0.57961 0.46601
#Proportion of Variance 0.64 0.2217 0.08399 0.05429
#Cumulative Proportion  0.64 0.8617 0.94571 1.00000

#PC LOADINGS
#                   PC1        PC2         PC3        PC4
#ariaDNE0.08  0.5585180 -0.15840115  0.5442172 -0.6056355
#RFI          0.5130359 -0.49634160  0.1003261  0.6930901
#TriTaHI      0.5477026  0.07805396 -0.7995460 -0.2337854
#ln2DArea    -0.3533747 -0.84997745 -0.2334278 -0.3133306


#plot the PC loadings of the PCA, this shows you what variables underly the variation of the plot
biplot(pca.results,cex=c(0.0001,1), main = "ariaDNE,RFI,TriTaHI,size", xlab = "PC1 (64.0%)", ylab = "PC2 (22.17%)")

pca.scores <- data.frame(pca.scores)
train$diet <- factor(train$diet , levels=c("Faunivory","Folivory","Frugivory","Frugivory-Insectivory","Insectivory","Omnivory"))
Diets = train$diet

pca.plot <- ggplot() +
  geom_point(data=pca.scores, aes(x = PC1, y= PC2, color = Diets, shape = Diets), size = 3) + 
  scale_color_manual(values = pal[1:6])+
  scale_fill_manual(values = pal[1:6]) +
  theme(legend.key=element_rect(fill="white"),
        legend.position= "top", 
        panel.background = element_blank(), 
        axis.line = element_line(colour = "black"),
        plot.title = element_text( hjust = 0.5)) +
  stat_chull(data=pca.scores,aes(x = PC1, y= PC2,color =Diets, fill = Diets), alpha = 0.1, geom = "polygon")+
  labs(x = "PC1 (64.0%)", y = "PC2 (22.17%)")+
  ggtitle("PCA marsupial (m2 & m3) ariaDNE + RFI + size + TriTaHI")+
  geom_text(data=pca.scores, aes(x = PC1, y= PC2, color = Diets), size = 4, vjust = 1, label=train$Species_abreviation_group, show.legend = FALSE)
#when using species averages, use rownames(train) for labels

pca.plot +
  geom_segment(data = pca.results$rotation, aes(x = 0, y = 0, xend = (PC1*4),
                                                yend = (PC2*2.8)), arrow = arrow(length = unit(1/2, "picas")),color = "black", linewidth = 0.1) +
  annotate("text", x = (pca.results$rotation[,1]*4.4), y = (pca.results$rotation[,2]*3),
           label = c("ariaDNE", "RFI","TriTaHI","lnOA"), color = "grey")  
