# Supplementary material for: Dental topography and diet in marsupials and comparisons with primates
Source: J Mamm Evol. 2026 May 4;33(2):18. doi: 10.1007/s10914-025-09798-9 (PMC13139304; doi:10.1007/s10914-025-09798-9)
Supplement: Supplementary file 3 — Supplementary Material 3 [file 10914_2025_9798_MOESM3_ESM.zip › OnlineResource3_Rscripts_input/QDAs_4_m2_m3_speciesaverages_SM.R]

##############
#START OF CODE 
##############
setwd("/Volumes/Veni/Amy/R-analyses")

#load the following libraries 
library(MASS)
library(ggplot2)
library(ggfortify)
library(klaR)
library(cowplot)
#load data
data1 <- read.csv("molaR_Batch_smHCL_primates_marsupials_SR4_RB_speciesaverages.csv")

data1 <- data1[,-c(37)] #remove this column as it messes up the function below
data1$lnOA <- log(data1$X2D_Area)
#testing all data (next do mars m2 and mars m3 separately)

#now do a QDA on species averages to be comparable to marsupial sample (which only has 1 specimen per species)
#create a new file that has species averages
#you'll have to edit the number in output<-colMeans(raw_output[X:length(data[1,])-1]) to be the number of the first column with continuous data
species_averages <- function(data, rank) {
  alltaxa <- unique(rank)
  mean_output <- data.frame()
  results <- data.frame()
  for (i in 1:length(alltaxa)) {
    raw_output <- as.data.frame(data[which(rank == alltaxa[i]),])
    output <- colMeans(raw_output[8:length(data[1,])])
    output$Species <- alltaxa[i]
    output$diet <- raw_output$diet[1]
    output$group <- raw_output$group[1]
    output <- as.data.frame(output)
    results <- rbind(output, results) 
  }
  return(results)
}

data <- species_averages(data=data1,rank = data1$Species_abreviation)

row.names(data) <- data$Species

##############
##QDA on marsupial m2&m3 ONLY species averages
##############
#leave one out test
#load data
train <- data[1:43,] #selecting marsupials only

#exclude frugivores and omnivores (only 1 frugivore and 3 omnivores)
train <- train[-c(which(train$diet == "Omnivory")),]
train <- train[-c(which(train$diet == "Frugivory")),]

#ariaDNE and RFI
fit1<-qda(diet ~ ariaDNE0.08+ RFI, data=train, prior = c(1/4,1/4,1/4,1/4), CV=TRUE) #the prior probabilities of class membership. If unspecified, the class proportions for the training set are used. If specified, the probabilities should be specified in the order of the factor levels.
summary(fit1) #the data is automatically standardised/z-scored
ct <- table(train$diet, fit1$class)
diag(prop.table(ct, 1))
sum(diag(prop.table(ct)))
#0.4615385

#with size
fit1<-qda(diet ~ ariaDNE0.08+ RFI + lnOA, data=train, prior = c(1/4,1/4,1/4,1/4), CV=TRUE) #the prior probabilities of class membership. If unspecified, the class proportions for the training set are used. If specified, the probabilities should be specified in the order of the factor levels.
summary(fit1) #the data is automatically standardised/z-scored
ct <- table(train$diet, fit1$class)
diag(prop.table(ct, 1))
sum(diag(prop.table(ct)))
# 0.6410256

#with trigonid-talonid height index difference
fit1<-qda(diet ~ ariaDNE0.08+ RFI +lnOA + TriTaHI, data=train, prior = c(1/4,1/4,1/4,1/4), CV=TRUE) #the prior probabilities of class membership. If unspecified, the class proportions for the training set are used. If specified, the probabilities should be specified in the order of the factor levels.
summary(fit1) #the data is automatically standardised/z-scored
ct <- table(train$diet, fit1$class)
diag(prop.table(ct, 1))
sum(diag(prop.table(ct)))
#0.6923077

#with ariaDNE CV
fit1<-qda(diet ~ ariaDNE0.08+ RFI +lnOA + ariaDNE_CV, data=train, prior = c(1/4,1/4,1/4,1/4), CV=TRUE) #the prior probabilities of class membership. If unspecified, the class proportions for the training set are used. If specified, the probabilities should be specified in the order of the factor levels.
summary(fit1) #the data is automatically standardised/z-scored
ct <- table(train$diet, fit1$class)
diag(prop.table(ct, 1))
sum(diag(prop.table(ct)))
#0.6666667

#with OPCR
fit1<-qda(diet ~ ariaDNE0.08+ RFI +lnOA + OPCR, data=train, prior = c(1/4,1/4,1/4,1/4), CV=TRUE) #the prior probabilities of class membership. If unspecified, the class proportions for the training set are used. If specified, the probabilities should be specified in the order of the factor levels.
summary(fit1) #the data is automatically standardised/z-scored
ct <- table(train$diet, fit1$class)
diag(prop.table(ct, 1))
sum(diag(prop.table(ct)))
#0.6153846

#with Slope
fit1<-qda(diet ~ ariaDNE0.08+ RFI +lnOA + Slope, data=train, prior = c(1/4,1/4,1/4,1/4), CV=TRUE) #the prior probabilities of class membership. If unspecified, the class proportions for the training set are used. If specified, the probabilities should be specified in the order of the factor levels.
summary(fit1) #the data is automatically standardised/z-scored
ct <- table(train$diet, fit1$class)
diag(prop.table(ct, 1))
sum(diag(prop.table(ct)))
#0.5384615

##############
##QDA on marsupial m2 ONLY
##############
#leave one out test
#load data
data1 <- read.csv("molaR_Batch_smHCL_primates_marsupials_SR4_RB_marsm2.csv")
data1 <- data1[,-c(30)] #remove this column as it messes up the function below

data1$lnOA <- log(data1$X2D_Area)

#testing all data

#now do a QDA on species averages to be comparable to marsupial sample (which only has 1 specimen per species)
#create a new file that has species averages
#you'll have to edit the number in output<-colMeans(raw_output[X:length(data[1,])-1]) to be the number of the first column with continuous data
species_averages <- function(data, rank) {
  alltaxa <- unique(rank)
  mean_output <- data.frame()
  results <- data.frame()
  for (i in 1:length(alltaxa)) {
    raw_output <- as.data.frame(data[which(rank == alltaxa[i]),])
    output <- colMeans(raw_output[8:length(data[1,])])
    output$Species <- alltaxa[i]
    output$diet <- raw_output$diet[1]
    output <- as.data.frame(output)
    results <- rbind(output, results) 
  }
  return(results)
}

data <- species_averages(data=data1,rank = data1$Species_abreviation)
View(data)
row.names(data) <- data$Species

train <- data[1:40,] #selecting marsupials only

#exclude frugivores and omnivores (only 1 frugivore and 3 omnivores)
train <- train[-c(which(train$diet == "Omnivory")),]
train <- train[-c(which(train$diet == "Frugivory")),]

#ariaDNE and RFI
fit1<-qda(diet ~ ariaDNE0.08+ RFI, data=train, prior = c(1/4,1/4,1/4,1/4), CV=TRUE) #the prior probabilities of class membership. If unspecified, the class proportions for the training set are used. If specified, the probabilities should be specified in the order of the factor levels.
summary(fit1) #the data is automatically standardised/z-scored
ct <- table(train$diet, fit1$class)
diag(prop.table(ct, 1))
sum(diag(prop.table(ct)))
#0.4054054

#with size
fit1<-qda(diet ~ ariaDNE0.08+ RFI + lnOA, data=train, prior = c(1/4,1/4,1/4,1/4), CV=TRUE) #the prior probabilities of class membership. If unspecified, the class proportions for the training set are used. If specified, the probabilities should be specified in the order of the factor levels.
summary(fit1) #the data is automatically standardised/z-scored
ct <- table(train$diet, fit1$class)
diag(prop.table(ct, 1))
sum(diag(prop.table(ct)))
#0.5135135

#with trigonid-talonid height index difference
fit1<-qda(diet ~ ariaDNE0.08+ RFI +lnOA + TriTaHI, data=train, prior = c(1/4,1/4,1/4,1/4), CV=TRUE) #the prior probabilities of class membership. If unspecified, the class proportions for the training set are used. If specified, the probabilities should be specified in the order of the factor levels.
summary(fit1) #the data is automatically standardised/z-scored
ct <- table(train$diet, fit1$class)
diag(prop.table(ct, 1))
sum(diag(prop.table(ct)))
#0.5675676

#with ariaDNE CV
fit1<-qda(diet ~ ariaDNE0.08+ RFI +lnOA + ariaDNE_CV, data=train, prior = c(1/4,1/4,1/4,1/4), CV=TRUE) #the prior probabilities of class membership. If unspecified, the class proportions for the training set are used. If specified, the probabilities should be specified in the order of the factor levels.
summary(fit1) #the data is automatically standardised/z-scored
ct <- table(train$diet, fit1$class)
diag(prop.table(ct, 1))
sum(diag(prop.table(ct)))
#0.5135135

#with OPCR
fit1<-qda(diet ~ ariaDNE0.08+ RFI +lnOA + OPCR, data=train, prior = c(1/4,1/4,1/4,1/4), CV=TRUE) #the prior probabilities of class membership. If unspecified, the class proportions for the training set are used. If specified, the probabilities should be specified in the order of the factor levels.
summary(fit1) #the data is automatically standardised/z-scored
ct <- table(train$diet, fit1$class)
diag(prop.table(ct, 1))
sum(diag(prop.table(ct)))
#0.6216216

#with Slope
fit1<-qda(diet ~ ariaDNE0.08+ RFI +lnOA + Slope, data=train, prior =  c(1/4,1/4,1/4,1/4), CV=TRUE) #the prior probabilities of class membership. If unspecified, the class proportions for the training set are used. If specified, the probabilities should be specified in the order of the factor levels.
summary(fit1) #the data is automatically standardised/z-scored
ct <- table(train$diet, fit1$class)
diag(prop.table(ct, 1))
sum(diag(prop.table(ct)))
# 0.4324324


##############
##QDA on marsupial m3 ONLY
##############
#leave one out test
#load data
data1 <- read.csv("molaR_Batch_smHCL_primates_marsupials_SR4_RB_marsm3.csv")
data1 <- data1[,-c(30)] #remove this column as it messes up the function below
data1$lnOA <- log(data1$X2D_Area)

#testing all data

#now do a QDA on species averages to be comparable to marsupial sample (which only has 1 specimen per species)
#create a new file that has species averages
#you'll have to edit the number in output<-colMeans(raw_output[X:length(data[1,])-1]) to be the number of the first column with continuous data
species_averages <- function(data, rank) {
  alltaxa <- unique(rank)
  mean_output <- data.frame()
  results <- data.frame()
  for (i in 1:length(alltaxa)) {
    raw_output <- as.data.frame(data[which(rank == alltaxa[i]),])
    output <- colMeans(raw_output[8:length(data[1,])])
    output$Species <- alltaxa[i]
    output$diet <- raw_output$diet[1]
    output <- as.data.frame(output)
    results <- rbind(output, results) 
  }
  return(results)
}

data <- species_averages(data=data1,rank = data1$Species_abreviation)
View(data)
row.names(data) <- data$Species

train <- data[1:39,] #selecting marsupials only

#exclude frugivores and omnivores (only 1 frugivore and 3 omnivores)
train <- train[-c(which(train$diet == "Omnivory")),]
train <- train[-c(which(train$diet == "Frugivory")),]

#ariaDNE and RFI
fit1<-qda(diet ~ ariaDNE0.08+ RFI, data=train, prior = c(1/4,1/4,1/4,1/4), CV=TRUE) #the prior probabilities of class membership. If unspecified, the class proportions for the training set are used. If specified, the probabilities should be specified in the order of the factor levels.
summary(fit1) #the data is automatically standardised/z-scored
ct <- table(train$diet, fit1$class)
diag(prop.table(ct, 1))
sum(diag(prop.table(ct)))
#0.5714286

#with size
fit1<-qda(diet ~ ariaDNE0.08+ RFI + lnOA, data=train, prior = c(1/4,1/4,1/4,1/4), CV=TRUE) #the prior probabilities of class membership. If unspecified, the class proportions for the training set are used. If specified, the probabilities should be specified in the order of the factor levels.
summary(fit1) #the data is automatically standardised/z-scored
ct <- table(train$diet, fit1$class)
diag(prop.table(ct, 1))
sum(diag(prop.table(ct)))
#0.6857143

#with trigonid-talonid height index difference
#need to exclude frugivore-insectivores (n=4)
train <- train[-c(which(train$diet == "Frugivory-Insectivory")),]
fit1<-qda(diet ~ ariaDNE0.08+ RFI +lnOA + TriTaHI, data=train, prior = c(1/3,1/3,1/3), CV=TRUE) #the prior probabilities of class membership. If unspecified, the class proportions for the training set are used. If specified, the probabilities should be specified in the order of the factor levels.
summary(fit1) #the data is automatically standardised/z-scored
ct <- table(train$diet, fit1$class)
diag(prop.table(ct, 1))
sum(diag(prop.table(ct)))
#0.8064516

#with ariaDNE CV
fit1<-qda(diet ~ ariaDNE0.08+ RFI +lnOA + ariaDNE_CV, data=train, prior = c(1/3,1/3,1/3), CV=TRUE) #the prior probabilities of class membership. If unspecified, the class proportions for the training set are used. If specified, the probabilities should be specified in the order of the factor levels.
summary(fit1) #the data is automatically standardised/z-scored
ct <- table(train$diet, fit1$class)
diag(prop.table(ct, 1))
sum(diag(prop.table(ct)))
#0.8064516

#with OPCR
fit1<-qda(diet ~ ariaDNE0.08+ RFI +lnOA + OPCR, data=train, prior = c(1/3,1/3,1/3), CV=TRUE) #the prior probabilities of class membership. If unspecified, the class proportions for the training set are used. If specified, the probabilities should be specified in the order of the factor levels.
summary(fit1) #the data is automatically standardised/z-scored
ct <- table(train$diet, fit1$class)
diag(prop.table(ct, 1))
sum(diag(prop.table(ct)))
#0.7741935

#with Slope
fit1<-qda(diet ~ ariaDNE0.08+ RFI +lnOA + Slope, data=train, prior =  c(1/3,1/3,1/3), CV=TRUE) #the prior probabilities of class membership. If unspecified, the class proportions for the training set are used. If specified, the probabilities should be specified in the order of the factor levels.
summary(fit1) #the data is automatically standardised/z-scored
ct <- table(train$diet, fit1$class)
diag(prop.table(ct, 1))
sum(diag(prop.table(ct)))
# 0.6774194

#for comparison, these QDAs with only 3 diets too
#ariaDNE and RFI
fit1<-qda(diet ~ ariaDNE0.08+ RFI, data=train, prior = c(1/3,1/3,1/3), CV=TRUE) #the prior probabilities of class membership. If unspecified, the class proportions for the training set are used. If specified, the probabilities should be specified in the order of the factor levels.
summary(fit1) #the data is automatically standardised/z-scored
ct <- table(train$diet, fit1$class)
diag(prop.table(ct, 1))
sum(diag(prop.table(ct)))
#0.6129032

#with size
fit1<-qda(diet ~ ariaDNE0.08+ RFI + lnOA, data=train, prior = c(1/3,1/3,1/3), CV=TRUE) #the prior probabilities of class membership. If unspecified, the class proportions for the training set are used. If specified, the probabilities should be specified in the order of the factor levels.
summary(fit1) #the data is automatically standardised/z-scored
ct <- table(train$diet, fit1$class)
diag(prop.table(ct, 1))
sum(diag(prop.table(ct)))
# 0.7741935

##############
##QDA on marsupial PAIRED ONLY DATA m2-only versus m3-only vs m2&m3
##############
#m2&m3
#load data
data1 <- read.csv("molaR_Batch_smHCL_primates_marsupials_SR4_RB_pairedonly.csv")
data1 <- data1[,-c(30)] #remove this column as it messes up the function below
data1$lnOA <- log(data1$X2D_Area)

#testing all data

#now do a QDA on species averages to be comparable to marsupial sample (which only has 1 specimen per species)
#create a new file that has species averages
#you'll have to edit the number in output<-colMeans(raw_output[X:length(data[1,])-1]) to be the number of the first column with continuous data
species_averages <- function(data, rank) {
  alltaxa <- unique(rank)
  mean_output <- data.frame()
  results <- data.frame()
  for (i in 1:length(alltaxa)) {
    raw_output <- as.data.frame(data[which(rank == alltaxa[i]),])
    output <- colMeans(raw_output[8:length(data[1,])])
    output$Species <- alltaxa[i]
    output$diet <- raw_output$diet[1]
    output <- as.data.frame(output)
    results <- rbind(output, results) 
  }
  return(results)
}

data <- species_averages(data=data1,rank = data1$Species_abreviation)
View(data)
row.names(data) <- data$Species

train <- data #selecting marsupials only

#exclude frugivores and omnivores (only 1 frugivore and 3 omnivores)
train <- train[-c(which(train$diet == "Omnivory")),]
train <- train[-c(which(train$diet == "Frugivory")),]

#ariaDNE and RFI
fit1<-qda(diet ~ ariaDNE0.08+ RFI, data=train, prior = c(1/4,1/4,1/4,1/4), CV=TRUE) #the prior probabilities of class membership. If unspecified, the class proportions for the training set are used. If specified, the probabilities should be specified in the order of the factor levels.
summary(fit1) #the data is automatically standardised/z-scored
ct <- table(train$diet, fit1$class)
diag(prop.table(ct, 1))
sum(diag(prop.table(ct)))
#0.5757576
#Faunivory              Folivory Frugivory-Insectivory           Insectivory 
#0.8000000             0.7857143             0.2500000             0.3000000 

#with size
fit1<-qda(diet ~ ariaDNE0.08+ RFI + lnOA, data=train, prior = c(1/4,1/4,1/4,1/4), CV=TRUE) #the prior probabilities of class membership. If unspecified, the class proportions for the training set are used. If specified, the probabilities should be specified in the order of the factor levels.
summary(fit1) #the data is automatically standardised/z-scored
ct <- table(train$diet, fit1$class)
diag(prop.table(ct, 1))
sum(diag(prop.table(ct)))
#0.6363636
#Faunivory              Folivory Frugivory-Insectivory           Insectivory 
#0.4000000             0.8571429             0.0000000             0.7000000 

#with TriTaHI
train <- train[-c(which(train$diet == "Frugivory-Insectivory")),]
fit1<-qda(diet ~ ariaDNE0.08+ RFI +lnOA + TriTaHI, data=train, prior = c(1/3,1/3,1/3), CV=TRUE) #the prior probabilities of class membership. If unspecified, the class proportions for the training set are used. If specified, the probabilities should be specified in the order of the factor levels.
summary(fit1) #the data is automatically standardised/z-scored
ct <- table(train$diet, fit1$class)
diag(prop.table(ct, 1))
sum(diag(prop.table(ct)))
#0.7241379
#Faunivory    Folivory Insectivory 
#0.0000000   0.9285714   0.8000000 

#m2-only
#load data
data1 <- read.csv("molaR_Batch_smHCL_primates_marsupials_SR4_RB_pairedonly.csv")
data1 <- data1[,-c(30)] #remove this column as it messes up the function below
data1$lnOA <- log(data1$X2D_Area)

datam2 <- data1[-c(which(data1$group == "marsupial m3")),]
View(datam2)

#testing all data

#now do a QDA on species averages to be comparable to marsupial sample (which only has 1 specimen per species)
#create a new file that has species averages
#you'll have to edit the number in output<-colMeans(raw_output[X:length(data[1,])-1]) to be the number of the first column with continuous data
species_averages <- function(data, rank) {
  alltaxa <- unique(rank)
  mean_output <- data.frame()
  results <- data.frame()
  for (i in 1:length(alltaxa)) {
    raw_output <- as.data.frame(data[which(rank == alltaxa[i]),])
    output <- colMeans(raw_output[8:length(data[1,])])
    output$Species <- alltaxa[i]
    output$diet <- raw_output$diet[1]
    output <- as.data.frame(output)
    results <- rbind(output, results) 
  }
  return(results)
}

data <- species_averages(data=datam2,rank = datam2$Species_abreviation)
View(data)
row.names(data) <- data$Species

train <- data #selecting marsupials only

#exclude frugivores and omnivores (only 1 frugivore and 3 omnivores)
train <- train[-c(which(train$diet == "Omnivory")),]
train <- train[-c(which(train$diet == "Frugivory")),]

#ariaDNE and RFI
fit1<-qda(diet ~ ariaDNE0.08+ RFI, data=train, prior = c(1/4,1/4,1/4,1/4), CV=TRUE) #the prior probabilities of class membership. If unspecified, the class proportions for the training set are used. If specified, the probabilities should be specified in the order of the factor levels.
summary(fit1) #the data is automatically standardised/z-scored
ct <- table(train$diet, fit1$class)
diag(prop.table(ct, 1))
sum(diag(prop.table(ct)))
#0.4848485
#Faunivory              Folivory Frugivory-Insectivory           Insectivory 
#0.8000000             0.7142857             0.2500000             0.1000000 

#with size
fit1<-qda(diet ~ ariaDNE0.08+ RFI + lnOA, data=train, prior = c(1/4,1/4,1/4,1/4), CV=TRUE) #the prior probabilities of class membership. If unspecified, the class proportions for the training set are used. If specified, the probabilities should be specified in the order of the factor levels.
summary(fit1) #the data is automatically standardised/z-scored
ct <- table(train$diet, fit1$class)
diag(prop.table(ct, 1))
sum(diag(prop.table(ct)))
#0.4545455
#Faunivory              Folivory Frugivory-Insectivory           Insectivory 
#0.4000000             0.7142857             0.0000000             0.3000000 

#with trigonid-talonid height index difference
train <- train[-c(which(train$diet == "Frugivory-Insectivory")),]
fit1<-qda(diet ~ ariaDNE0.08+ RFI +lnOA + TriTaHI, data=train, prior = c(1/3,1/3,1/3), CV=TRUE) #the prior probabilities of class membership. If unspecified, the class proportions for the training set are used. If specified, the probabilities should be specified in the order of the factor levels.
summary(fit1) #the data is automatically standardised/z-scored
ct <- table(train$diet, fit1$class)
diag(prop.table(ct, 1))
sum(diag(prop.table(ct)))
#0.7241379
#Faunivory    Folivory Insectivory 
#0.0000000   0.9285714   0.8000000 

#m3-only
#load data
data1 <- read.csv("molaR_Batch_smHCL_primates_marsupials_SR4_RB_pairedonly.csv")
data1 <- data1[,-c(30)] #remove this column as it messes up the function below
data1$lnOA <- log(data1$X2D_Area)

datam3 <- data1[-c(which(data1$group == "marsupial m2")),]
View(datam3)

#testing all data

#now do a QDA on species averages to be comparable to marsupial sample (which only has 1 specimen per species)
#create a new file that has species averages
#you'll have to edit the number in output<-colMeans(raw_output[X:length(data[1,])-1]) to be the number of the first column with continuous data
species_averages <- function(data, rank) {
  alltaxa <- unique(rank)
  mean_output <- data.frame()
  results <- data.frame()
  for (i in 1:length(alltaxa)) {
    raw_output <- as.data.frame(data[which(rank == alltaxa[i]),])
    output <- colMeans(raw_output[8:length(data[1,])])
    output$Species <- alltaxa[i]
    output$diet <- raw_output$diet[1]
    output <- as.data.frame(output)
    results <- rbind(output, results) 
  }
  return(results)
}

data <- species_averages(data=datam3,rank = datam3$Species_abreviation)
View(data)
row.names(data) <- data$Species

train <- data #selecting marsupials only

#exclude frugivores and omnivores (only 1 frugivore and 3 omnivores)
train <- train[-c(which(train$diet == "Omnivory")),]
train <- train[-c(which(train$diet == "Frugivory")),]

#ariaDNE and RFI
fit1<-qda(diet ~ ariaDNE0.08+ RFI, data=train, prior = c(1/4,1/4,1/4,1/4), CV=TRUE) #the prior probabilities of class membership. If unspecified, the class proportions for the training set are used. If specified, the probabilities should be specified in the order of the factor levels.
summary(fit1) #the data is automatically standardised/z-scored
ct <- table(train$diet, fit1$class)
diag(prop.table(ct, 1))
sum(diag(prop.table(ct)))
#0.5757576
#Faunivory              Folivory Frugivory-Insectivory           Insectivory 
#0.6000000             0.7142857             0.5000000             0.4000000 


#with size
fit1<-qda(diet ~ ariaDNE0.08+ RFI + lnOA, data=train, prior = c(1/4,1/4,1/4,1/4), CV=TRUE) #the prior probabilities of class membership. If unspecified, the class proportions for the training set are used. If specified, the probabilities should be specified in the order of the factor levels.
summary(fit1) #the data is automatically standardised/z-scored
ct <- table(train$diet, fit1$class)
diag(prop.table(ct, 1))
sum(diag(prop.table(ct)))
#0.6666667
#Faunivory              Folivory Frugivory-Insectivory           Insectivory 
#0.4000000             0.8571429             0.0000000             0.8000000 

#with trigonid-talonid height index difference
train <- train[-c(which(train$diet == "Frugivory-Insectivory")),]
fit1<-qda(diet ~ ariaDNE0.08+ RFI +lnOA + TriTaHI, data=train, prior = c(1/3,1/3,1/3), CV=TRUE) #the prior probabilities of class membership. If unspecified, the class proportions for the training set are used. If specified, the probabilities should be specified in the order of the factor levels.
summary(fit1) #the data is automatically standardised/z-scored
ct <- table(train$diet, fit1$class)
diag(prop.table(ct, 1))
sum(diag(prop.table(ct)))
#0.7241379
#Faunivory    Folivory Insectivory 
#0.0000000   0.9285714   0.8000000 


##############
##QDA on platyrrhines
##############
#leave one out test
#load data
setwd("/Volumes/Veni/Amy/R-analyses")

#load data
data1 <- read.csv("molaR_Batch_smHCL_primates_marsupials_SR4_RB_speciesaverages.csv")
data1 <- data1[,-c(37)] #remove this column as it messes up the function below

View(data1)
data1$lnOA <- log(data1$X2D_Area)
#testing all data (next do mars m2 and mars m3 separately)

#now do a QDA on species averages to be comparable to marsupial sample (which only has 1 specimen per species)
#create a new file that has species averages
#you'll have to edit the number in output<-colMeans(raw_output[X:length(data[1,])-1]) to be the number of the first column with continuous data
species_averages <- function(data, rank) {
  alltaxa <- unique(rank)
  mean_output <- data.frame()
  results <- data.frame()
  for (i in 1:length(alltaxa)) {
    raw_output <- as.data.frame(data[which(rank == alltaxa[i]),])
    output <- colMeans(raw_output[8:length(data[1,])])
    output$Species <- alltaxa[i]
    output$diet <- raw_output$diet[1]
    output <- as.data.frame(output)
    results <- rbind(output, results) 
  }
  return(results)
}

data <- species_averages(data=data1,rank = data1$Species_abreviation)
row.names(data) <- data$Species

#select platyrrhines only
data <- data[64:95,]
train <- data

#ariaDNE and RFI
fit1<-qda(diet ~ ariaDNE0.08+ RFI, data=train, prior = c(1/4,1/4,1/4,1/4), CV=TRUE) #the prior probabilities of class membership. If unspecified, the class proportions for the training set are used. If specified, the probabilities should be specified in the order of the factor levels.
summary(fit1) #the data is automatically standardised/z-scored
ct <- table(train$diet, fit1$class)
diag(prop.table(ct, 1))
sum(diag(prop.table(ct)))
#0.8125

train <- train[-c(which(train$diet == "Folivory")),]
#with size
fit1<-qda(diet ~ ariaDNE0.08+ RFI + lnOA, data=train, prior = c(1/3,1/3,1/3), CV=TRUE) #the prior probabilities of class membership. If unspecified, the class proportions for the training set are used. If specified, the probabilities should be specified in the order of the factor levels.
summary(fit1) #the data is automatically standardised/z-scored
ct <- table(train$diet, fit1$class)
diag(prop.table(ct, 1))
sum(diag(prop.table(ct)))
#0.9310345

#with trigonid-talonid height index difference
fit1<-qda(diet ~ ariaDNE0.08+ RFI +lnOA + TriTaHI, data=train, prior = c(1/3,1/3,1/3), CV=TRUE) #the prior probabilities of class membership. If unspecified, the class proportions for the training set are used. If specified, the probabilities should be specified in the order of the factor levels.
summary(fit1) #the data is automatically standardised/z-scored
ct <- table(train$diet, fit1$class)
diag(prop.table(ct, 1))
sum(diag(prop.table(ct)))
#0.9655172

#with ariaDNE CV
fit1<-qda(diet ~ ariaDNE0.08+ RFI +lnOA + ariaDNE_CV, data=train, prior = c(1/3,1/3,1/3), CV=TRUE) #the prior probabilities of class membership. If unspecified, the class proportions for the training set are used. If specified, the probabilities should be specified in the order of the factor levels.
summary(fit1) #the data is automatically standardised/z-scored
ct <- table(train$diet, fit1$class)
diag(prop.table(ct, 1))
sum(diag(prop.table(ct)))
#0.862069

#with OPCR
fit1<-qda(diet ~ ariaDNE0.08+ RFI +lnOA + OPCR, data=train, prior = c(1/3,1/3,1/3), CV=TRUE) #the prior probabilities of class membership. If unspecified, the class proportions for the training set are used. If specified, the probabilities should be specified in the order of the factor levels.
summary(fit1) #the data is automatically standardised/z-scored
ct <- table(train$diet, fit1$class)
diag(prop.table(ct, 1))
sum(diag(prop.table(ct)))
#1

#with Slope
fit1<-qda(diet ~ ariaDNE0.08+ RFI +lnOA + Slope, data=train, prior =  c(1/3,1/3,1/3), CV=TRUE) #the prior probabilities of class membership. If unspecified, the class proportions for the training set are used. If specified, the probabilities should be specified in the order of the factor levels.
summary(fit1) #the data is automatically standardised/z-scored
ct <- table(train$diet, fit1$class)
diag(prop.table(ct, 1))
sum(diag(prop.table(ct)))
# 0.9655172


##############
##QDA on strepsirrhines
##############
#leave one out test
#load data
data1 <- read.csv("molaR_Batch_smHCL_primates_marsupials_SR4_RB_speciesaverages.csv")
data1 <- data1[,-c(37)] #remove this column as it messes up the function below

View(data1)
data1$lnOA <- log(data1$X2D_Area)
#testing all data (next do mars m2 and mars m3 separately)

#now do a QDA on species averages to be comparable to marsupial sample (which only has 1 specimen per species)
#create a new file that has species averages
#you'll have to edit the number in output<-colMeans(raw_output[X:length(data[1,])-1]) to be the number of the first column with continuous data
species_averages <- function(data, rank) {
  alltaxa <- unique(rank)
  mean_output <- data.frame()
  results <- data.frame()
  for (i in 1:length(alltaxa)) {
    raw_output <- as.data.frame(data[which(rank == alltaxa[i]),])
    output <- colMeans(raw_output[8:length(data[1,])])
    output$Species <- alltaxa[i]
    output$diet <- raw_output$diet[1]
    output <- as.data.frame(output)
    results <- rbind(output, results) 
  }
  return(results)
}

data <- species_averages(data=data1,rank = data1$Species_abreviation)
row.names(data) <- data$Species

#select platyrrhines only
data <- data[44:63,]
train <- data

#train <- train[-c(which(data$diet == "Insectivory")),] #7
#train <- train[-c(which(data$diet == "Folivory")),] #8
train <- train[-c(which(train$diet == "Frugivory-Insectivory")),]#2
train <- train[-c(which(train$diet == "Omnivory")),]#1
train <- train[-c(which(train$diet == "Hard-object feeder")),]#1

#ariaDNE and RFI
fit1<-qda(diet ~ ariaDNE0.08+ RFI, data=train, prior = c(1/2,1/2), CV=TRUE) #the prior probabilities of class membership. If unspecified, the class proportions for the training set are used. If specified, the probabilities should be specified in the order of the factor levels.
summary(fit1) #the data is automatically standardised/z-scored
ct <- table(train$diet, fit1$class)
diag(prop.table(ct, 1))
sum(diag(prop.table(ct)))
#0.75

#with size
fit1<-qda(diet ~ ariaDNE0.08+ RFI + lnOA, data=train, prior = c(1/2,1/2), CV=TRUE) #the prior probabilities of class membership. If unspecified, the class proportions for the training set are used. If specified, the probabilities should be specified in the order of the factor levels.
summary(fit1) #the data is automatically standardised/z-scored
ct <- table(train$diet, fit1$class)
diag(prop.table(ct, 1))
sum(diag(prop.table(ct)))
#0.875

#with trigonid-talonid height index difference
fit1<-qda(diet ~ ariaDNE0.08+ RFI +lnOA + TriTaHI, data=train, prior = c(1/2,1/2), CV=TRUE) #the prior probabilities of class membership. If unspecified, the class proportions for the training set are used. If specified, the probabilities should be specified in the order of the factor levels.
summary(fit1) #the data is automatically standardised/z-scored
ct <- table(train$diet, fit1$class)
diag(prop.table(ct, 1))
sum(diag(prop.table(ct)))
#0.75

#with ariaDNE CV
fit1<-qda(diet ~ ariaDNE0.08+ RFI +lnOA + ariaDNE_CV, data=train, prior = c(1/2,1/2), CV=TRUE) #the prior probabilities of class membership. If unspecified, the class proportions for the training set are used. If specified, the probabilities should be specified in the order of the factor levels.
summary(fit1) #the data is automatically standardised/z-scored
ct <- table(train$diet, fit1$class)
diag(prop.table(ct, 1))
sum(diag(prop.table(ct)))
#0.9375

#with OPCR
fit1<-qda(diet ~ ariaDNE0.08+ RFI +lnOA + OPCR, data=train, prior = c(1/2,1/2), CV=TRUE) #the prior probabilities of class membership. If unspecified, the class proportions for the training set are used. If specified, the probabilities should be specified in the order of the factor levels.
summary(fit1) #the data is automatically standardised/z-scored
ct <- table(train$diet, fit1$class)
diag(prop.table(ct, 1))
sum(diag(prop.table(ct)))
#0.8125

#with Slope
fit1<-qda(diet ~ ariaDNE0.08+ RFI +lnOA + Slope, data=train, prior =  c(1/2,1/2), CV=TRUE) #the prior probabilities of class membership. If unspecified, the class proportions for the training set are used. If specified, the probabilities should be specified in the order of the factor levels.
summary(fit1) #the data is automatically standardised/z-scored
ct <- table(train$diet, fit1$class)
diag(prop.table(ct, 1))
sum(diag(prop.table(ct)))
# 0.75

##############
##QDA on platyrrhines and strepsirrhines
##############
#leave one out test
#load data
setwd("/Volumes/Veni/Amy/R-analyses")

#load the following libraries 
library(MASS)

#load data
data1 <- read.csv("molaR_Batch_smHCL_primates_marsupials_SR4_RB_speciesaverages.csv")
data1 <- data1[,-c(37)] #remove this column as it messes up the function below

View(data1)
data1$lnOA <- log(data1$X2D_Area)
#testing all data (next do mars m2 and mars m3 separately)

#now do a QDA on species averages to be comparable to marsupial sample (which only has 1 specimen per species)
#create a new file that has species averages
#you'll have to edit the number in output<-colMeans(raw_output[X:length(data[1,])-1]) to be the number of the first column with continuous data
species_averages <- function(data, rank) {
  alltaxa <- unique(rank)
  mean_output <- data.frame()
  results <- data.frame()
  for (i in 1:length(alltaxa)) {
    raw_output <- as.data.frame(data[which(rank == alltaxa[i]),])
    output <- colMeans(raw_output[8:length(data[1,])])
    output$Species <- alltaxa[i]
    output$diet <- raw_output$diet[1]
    output <- as.data.frame(output)
    results <- rbind(output, results) 
  }
  return(results)
}

data <- species_averages(data=data1,rank = data1$Species_abreviation)
View(data)
row.names(data) <- data$Species

#select primates only
data <- data[44:95,]

#exclude omnivores
train <- data[-c(which(data$diet == "Omnivory")),]

#ariaDNE and RFI
fit1<-qda(diet ~ ariaDNE0.08+ RFI, data=train, prior = c(1/5,1/5,1/5,1/5,1/5), CV=TRUE) #the prior probabilities of class membership. If unspecified, the class proportions for the training set are used. If specified, the probabilities should be specified in the order of the factor levels.
summary(fit1) #the data is automatically standardised/z-scored
ct <- table(train$diet, fit1$class)
diag(prop.table(ct, 1))
sum(diag(prop.table(ct)))
#0.627451

#with size
fit1<-qda(diet ~ ariaDNE0.08+ RFI + lnOA, data=train, prior = c(1/5,1/5,1/5,1/5,1/5), CV=TRUE) #the prior probabilities of class membership. If unspecified, the class proportions for the training set are used. If specified, the probabilities should be specified in the order of the factor levels.
summary(fit1) #the data is automatically standardised/z-scored
ct <- table(train$diet, fit1$class)
diag(prop.table(ct, 1))
sum(diag(prop.table(ct)))
#0.8039216

#with trigonid-talonid height index difference
fit1<-qda(diet ~ ariaDNE0.08+ RFI +lnOA + TriTaHI, data=train, prior = c(1/5,1/5,1/5,1/5,1/5), CV=TRUE) #the prior probabilities of class membership. If unspecified, the class proportions for the training set are used. If specified, the probabilities should be specified in the order of the factor levels.
summary(fit1) #the data is automatically standardised/z-scored
ct <- table(train$diet, fit1$class)
diag(prop.table(ct, 1))
sum(diag(prop.table(ct)))
#0.745098

#with ariaDNE CV
fit1<-qda(diet ~ ariaDNE0.08+ RFI +lnOA + ariaDNE_CV, data=train, prior = c(1/5,1/5,1/5,1/5,1/5), CV=TRUE) #the prior probabilities of class membership. If unspecified, the class proportions for the training set are used. If specified, the probabilities should be specified in the order of the factor levels.
summary(fit1) #the data is automatically standardised/z-scored
ct <- table(train$diet, fit1$class)
diag(prop.table(ct, 1))
sum(diag(prop.table(ct)))
#0.7647059

#with OPCR
fit1<-qda(diet ~ ariaDNE0.08+ RFI +lnOA + OPCR, data=train, prior = c(1/5,1/5,1/5,1/5,1/5), CV=TRUE) #the prior probabilities of class membership. If unspecified, the class proportions for the training set are used. If specified, the probabilities should be specified in the order of the factor levels.
summary(fit1) #the data is automatically standardised/z-scored
ct <- table(train$diet, fit1$class)
diag(prop.table(ct, 1))
sum(diag(prop.table(ct)))
#0.745098

#with Slope
fit1<-qda(diet ~ ariaDNE0.08+ RFI +lnOA + Slope, data=train, prior =  c(1/5,1/5,1/5,1/5,1/5), CV=TRUE) #the prior probabilities of class membership. If unspecified, the class proportions for the training set are used. If specified, the probabilities should be specified in the order of the factor levels.
summary(fit1) #the data is automatically standardised/z-scored
ct <- table(train$diet, fit1$class)
diag(prop.table(ct, 1))
sum(diag(prop.table(ct)))
# 0.7058824

##############
##QDA on marsupial m2 and primates
##############
#leave one out test
#load data
data1 <- read.csv("molaR_Batch_smHCL_primates_marsupials_SR4_RB_marsm2.csv")
data1$lnOA <- log(data1$X2D_Area)

#you'll have to edit the number in output<-colMeans(raw_output[X:length(data[1,])-1]) to be the number of the first column with continuous data
species_averages <- function(data, rank) {
  alltaxa <- unique(rank)
  mean_output <- data.frame()
  results <- data.frame()
  for (i in 1:length(alltaxa)) {
    raw_output <- as.data.frame(data[which(rank == alltaxa[i]),])
    output <- colMeans(raw_output[8:length(data[1,])])
    output$Species <- alltaxa[i]
    output$diet <- raw_output$diet[1]
    output <- as.data.frame(output)
    results <- rbind(output, results) 
  }
  return(results)
}

data <- species_averages(data=data1,rank = data1$Species_abreviation)
View(data)
row.names(data) <- data$Species

#we'll include all data (marsupial m2 and primates) for this set of analyses
train <- data

#exclude omnivore (n=3)
train <- train[-c(which(train$diet == "Omnivory")),]

#ariaDNE and RFI
fit1<-qda(diet ~ ariaDNE0.08+ RFI, data=train, prior = c(1/6,1/6,1/6,1/6,1/6,1/6), CV=TRUE) #the prior probabilities of class membership. If unspecified, the class proportions for the training set are used. If specified, the probabilities should be specified in the order of the factor levels.
summary(fit1) #the data is automatically standardised/z-scored
ct <- table(train$diet, fit1$class)
diag(prop.table(ct, 1))
sum(diag(prop.table(ct)))
#0.4719101

#with size
fit1<-qda(diet ~ ariaDNE0.08+ RFI + lnOA, data=train, prior = c(1/6,1/6,1/6,1/6,1/6,1/6), CV=TRUE) #the prior probabilities of class membership. If unspecified, the class proportions for the training set are used. If specified, the probabilities should be specified in the order of the factor levels.
summary(fit1) #the data is automatically standardised/z-scored
ct <- table(train$diet, fit1$class)
diag(prop.table(ct, 1))
sum(diag(prop.table(ct)))
#0.6067416

#with trigonid-talonid height index difference
fit1<-qda(diet ~ ariaDNE0.08+ RFI +lnOA + TriTaHI, data=train, prior = c(1/6,1/6,1/6,1/6,1/6,1/6), CV=TRUE) #the prior probabilities of class membership. If unspecified, the class proportions for the training set are used. If specified, the probabilities should be specified in the order of the factor levels.
summary(fit1) #the data is automatically standardised/z-scored
ct <- table(train$diet, fit1$class)
diag(prop.table(ct, 1))
sum(diag(prop.table(ct)))
#0.6741573

#with ariaDNE CV
fit1<-qda(diet ~ ariaDNE0.08+ RFI +lnOA + ariaDNE_CV, data=train, prior = c(1/6,1/6,1/6,1/6,1/6,1/6), CV=TRUE) #the prior probabilities of class membership. If unspecified, the class proportions for the training set are used. If specified, the probabilities should be specified in the order of the factor levels.
summary(fit1) #the data is automatically standardised/z-scored
ct <- table(train$diet, fit1$class)
diag(prop.table(ct, 1))
sum(diag(prop.table(ct)))
#0.7191011

#with OPCR
fit1<-qda(diet ~ ariaDNE0.08+ RFI +lnOA + OPCR, data=train, prior = c(1/6,1/6,1/6,1/6,1/6,1/6), CV=TRUE) #the prior probabilities of class membership. If unspecified, the class proportions for the training set are used. If specified, the probabilities should be specified in the order of the factor levels.
summary(fit1) #the data is automatically standardised/z-scored
ct <- table(train$diet, fit1$class)
diag(prop.table(ct, 1))
sum(diag(prop.table(ct)))
#  0.7303371

#with Slope
fit1<-qda(diet ~ ariaDNE0.08+ RFI +lnOA + Slope, data=train, prior = c(1/6,1/6,1/6,1/6,1/6,1/6), CV=TRUE) #the prior probabilities of class membership. If unspecified, the class proportions for the training set are used. If specified, the probabilities should be specified in the order of the factor levels.
summary(fit1) #the data is automatically standardised/z-scored
ct <- table(train$diet, fit1$class)
diag(prop.table(ct, 1))
sum(diag(prop.table(ct)))
# 0.6067416

##############
##QDA on marsupial m3 and primates
##############
#leave one out test
#load data
data1 <- read.csv("molaR_Batch_smHCL_primates_marsupials_SR4_RB_marsm3.csv")
data1$lnOA <- log(data1$X2D_Area)

#you'll have to edit the number in output<-colMeans(raw_output[X:length(data[1,])-1]) to be the number of the first column with continuous data
species_averages <- function(data, rank) {
  alltaxa <- unique(rank)
  mean_output <- data.frame()
  results <- data.frame()
  for (i in 1:length(alltaxa)) {
    raw_output <- as.data.frame(data[which(rank == alltaxa[i]),])
    output <- colMeans(raw_output[8:length(data[1,])])
    output$Species <- alltaxa[i]
    output$diet <- raw_output$diet[1]
    output <- as.data.frame(output)
    results <- rbind(output, results) 
  }
  return(results)
}

data <- species_averages(data=data1,rank = data1$Species_abreviation)
View(data)
row.names(data) <- data$Species

#we'll include all data (marsupial m2 and primates) for this set of analyses
train <- data

#exclude omnivore (n=3)
train <- train[-c(which(train$diet == "Omnivory")),]

#ariaDNE and RFI
fit1<-qda(diet ~ ariaDNE0.08+ RFI, data=train, prior = c(1/6,1/6,1/6,1/6,1/6,1/6), CV=TRUE) #the prior probabilities of class membership. If unspecified, the class proportions for the training set are used. If specified, the probabilities should be specified in the order of the factor levels.
summary(fit1) #the data is automatically standardised/z-scored
ct <- table(train$diet, fit1$class)
diag(prop.table(ct, 1))
sum(diag(prop.table(ct)))
#0.5287356

#with size
fit1<-qda(diet ~ ariaDNE0.08+ RFI + lnOA, data=train, prior = c(1/6,1/6,1/6,1/6,1/6,1/6), CV=TRUE) #the prior probabilities of class membership. If unspecified, the class proportions for the training set are used. If specified, the probabilities should be specified in the order of the factor levels.
summary(fit1) #the data is automatically standardised/z-scored
ct <- table(train$diet, fit1$class)
diag(prop.table(ct, 1))
sum(diag(prop.table(ct)))
#0.6321839

#with trigonid-talonid height index difference
fit1<-qda(diet ~ ariaDNE0.08+ RFI +lnOA + TriTaHI, data=train, prior = c(1/6,1/6,1/6,1/6,1/6,1/6), CV=TRUE) #the prior probabilities of class membership. If unspecified, the class proportions for the training set are used. If specified, the probabilities should be specified in the order of the factor levels.
summary(fit1) #the data is automatically standardised/z-scored
ct <- table(train$diet, fit1$class)
diag(prop.table(ct, 1))
sum(diag(prop.table(ct)))
#0.7011494

#with ariaDNE CV
fit1<-qda(diet ~ ariaDNE0.08+ RFI +lnOA + ariaDNE_CV, data=train, prior = c(1/6,1/6,1/6,1/6,1/6,1/6), CV=TRUE) #the prior probabilities of class membership. If unspecified, the class proportions for the training set are used. If specified, the probabilities should be specified in the order of the factor levels.
summary(fit1) #the data is automatically standardised/z-scored
ct <- table(train$diet, fit1$class)
diag(prop.table(ct, 1))
sum(diag(prop.table(ct)))
#0.8045977

#with OPCR
fit1<-qda(diet ~ ariaDNE0.08+ RFI +lnOA + OPCR, data=train, prior = c(1/6,1/6,1/6,1/6,1/6,1/6), CV=TRUE) #the prior probabilities of class membership. If unspecified, the class proportions for the training set are used. If specified, the probabilities should be specified in the order of the factor levels.
summary(fit1) #the data is automatically standardised/z-scored
ct <- table(train$diet, fit1$class)
diag(prop.table(ct, 1))
sum(diag(prop.table(ct)))
# 0.7816092

#with Slope
fit1<-qda(diet ~ ariaDNE0.08+ RFI +lnOA + Slope, data=train, prior = c(1/6,1/6,1/6,1/6,1/6,1/6), CV=TRUE) #the prior probabilities of class membership. If unspecified, the class proportions for the training set are used. If specified, the probabilities should be specified in the order of the factor levels.
summary(fit1) #the data is automatically standardised/z-scored
ct <- table(train$diet, fit1$class)
diag(prop.table(ct, 1))
sum(diag(prop.table(ct)))
#0.6436782

##############
##QDA on marsupial m2 & m3 samples and primate sample
##############
#leave one out test
#load data
data1 <- read.csv("molaR_Batch_smHCL_primates_marsupials_SR4_RB_speciesaverages.csv")
data1 <- data1[,-c(37)] #remove this column as it messes up the function below
data1$lnOA <- log(data1$X2D_Area)

#now do a QDA on species averages to be comparable to marsupial sample (which only has 1 specimen per species)
#create a new file that has species averages
#you'll have to edit the number in output<-colMeans(raw_output[X:length(data[1,])-1]) to be the number of the first column with continuous data
species_averages <- function(data, rank) {
  alltaxa <- unique(rank)
  mean_output <- data.frame()
  results <- data.frame()
  for (i in 1:length(alltaxa)) {
    raw_output <- as.data.frame(data[which(rank == alltaxa[i]),])
    output <- colMeans(raw_output[8:length(data[1,])])
    output$Species <- alltaxa[i]
    output$diet <- raw_output$diet[1]
    output <- as.data.frame(output)
    results <- rbind(output, results) 
  }
  return(results)
}

data <- species_averages(data=data1,rank = data1$Species_abreviation)
View(data)
row.names(data) <- data$Species

train <- data

#ariaDNE and RFI
fit1<-qda(diet ~ ariaDNE0.08+ RFI, data=train, prior = c(1/7,1/7,1/7,1/7,1/7,1/7,1/7), CV=TRUE) #the prior probabilities of class membership. If unspecified, the class proportions for the training set are used. If specified, the probabilities should be specified in the order of the factor levels.
summary(fit1) #the data is automatically standardised/z-scored
ct <- table(train$diet, fit1$class)
diag(prop.table(ct, 1))
sum(diag(prop.table(ct)))
#0.4210526

#with size
fit1<-qda(diet ~ ariaDNE0.08+ RFI + lnOA, data=train, prior = c(1/7,1/7,1/7,1/7,1/7,1/7,1/7), CV=TRUE) #the prior probabilities of class membership. If unspecified, the class proportions for the training set are used. If specified, the probabilities should be specified in the order of the factor levels.
summary(fit1) #the data is automatically standardised/z-scored
ct <- table(train$diet, fit1$class)
diag(prop.table(ct, 1))
sum(diag(prop.table(ct)))
#0.6

train <- train[-c(which(train$diet == "Omnivory")),]

#with trigonid-talonid height index difference
fit1<-qda(diet ~ ariaDNE0.08+ RFI +lnOA + TriTaHI, data=train, prior = c(1/6,1/6,1/6,1/6,1/6,1/6), CV=TRUE) #the prior probabilities of class membership. If unspecified, the class proportions for the training set are used. If specified, the probabilities should be specified in the order of the factor levels.
summary(fit1) #the data is automatically standardised/z-scored
ct <- table(train$diet, fit1$class)
diag(prop.table(ct, 1))
sum(diag(prop.table(ct)))
#0.6923077

#ariaDNE + RFI + lnOA, but now with only 6diets
fit1<-qda(diet ~ ariaDNE0.08+ RFI +lnOA, data=train, prior = c(1/6,1/6,1/6,1/6,1/6,1/6), CV=TRUE) #the prior probabilities of class membership. If unspecified, the class proportions for the training set are used. If specified, the probabilities should be specified in the order of the factor levels.
summary(fit1) #the data is automatically standardised/z-scored
ct <- table(train$diet, fit1$class)
diag(prop.table(ct, 1))
sum(diag(prop.table(ct)))
#0.6483516

#ariaDNE + RFI but now with only 6diets
fit1<-qda(diet ~ ariaDNE0.08+ RFI, data=train, prior = c(1/6,1/6,1/6,1/6,1/6,1/6), CV=TRUE) #the prior probabilities of class membership. If unspecified, the class proportions for the training set are used. If specified, the probabilities should be specified in the order of the factor levels.
summary(fit1) #the data is automatically standardised/z-scored
ct <- table(train$diet, fit1$class)
diag(prop.table(ct, 1))
sum(diag(prop.table(ct)))
#0.4835165

#with ariaDNE CV
fit1<-qda(diet ~ ariaDNE0.08+ RFI +lnOA + ariaDNE_CV, data=train, prior = c(1/6,1/6,1/6,1/6,1/6,1/6), CV=TRUE) #the prior probabilities of class membership. If unspecified, the class proportions for the training set are used. If specified, the probabilities should be specified in the order of the factor levels.
summary(fit1) #the data is automatically standardised/z-scored
ct <- table(train$diet, fit1$class)
diag(prop.table(ct, 1))
sum(diag(prop.table(ct)))
#0.7582418

#with OPCR
fit1<-qda(diet ~ ariaDNE0.08+ RFI +lnOA + OPCR, data=train, prior = c(1/6,1/6,1/6,1/6,1/6,1/6), CV=TRUE) #the prior probabilities of class membership. If unspecified, the class proportions for the training set are used. If specified, the probabilities should be specified in the order of the factor levels.
summary(fit1) #the data is automatically standardised/z-scored
ct <- table(train$diet, fit1$class)
diag(prop.table(ct, 1))
sum(diag(prop.table(ct)))
#0.7912088

#with Slope
fit1<-qda(diet ~ ariaDNE0.08+ RFI +lnOA + Slope, data=train, prior =  c(1/6,1/6,1/6,1/6,1/6,1/6), CV=TRUE) #the prior probabilities of class membership. If unspecified, the class proportions for the training set are used. If specified, the probabilities should be specified in the order of the factor levels.
summary(fit1) #the data is automatically standardised/z-scored
ct <- table(train$diet, fit1$class)
diag(prop.table(ct, 1))
sum(diag(prop.table(ct)))
#0.6373626

#Visualise QDA separations using partimat()

data1 <- read.csv("molaR_Batch_smHCL_primates_marsupials_SR4_RB_marsm3.csv")
data1$lnOA <- log(data1$X2D_Area)

species_averages <- function(data, rank) {
  alltaxa <- unique(rank)
  mean_output <- data.frame()
  results <- data.frame()
  for (i in 1:length(alltaxa)) {
    raw_output <- as.data.frame(data[which(rank == alltaxa[i]),])
    output <- colMeans(raw_output[8:length(data[1,])])
    output$Species <- alltaxa[i]
    output$diet <- raw_output$diet[1]
    output <- as.data.frame(output)
    results <- rbind(output, results) 
  }
  return(results)
}

data <- species_averages(data=data1,rank = data1$Species_abreviation)
row.names(data) <- data$Species
test <- data
test <- test[-c(which(test$diet == "Omnivory")),] 
test <- test[-c(which(test$diet == "Frugivory")),] 

#then change the diets to be as.factor()
test$diet <- as.factor(test$diet)

#visualise using different settings
partimat(diet ~ ariaDNE0.08+ RFI + lnOA, data = test, method="qda")
partimat(diet ~ ariaDNE0.08+ RFI + lnOA, data=test, method = "qda", plot.matrix = TRUE, col.correct='green', col.wrong='red')
partimat(diet ~ ariaDNE0.08+ RFI + lnOA, data=test, method = "qda", plot.matrix = FALSE, col.correct='green', col.wrong='red')

data1 <- read.csv("molaR_Batch_smHCL_primates_marsupials_SR4_RB.csv")
data1 <- data1[,-c(37)] #remove this column as it messes up the function below
data1$lnOA <- log(data1$X2D_Area)

species_averages <- function(data, rank) {
  alltaxa <- unique(rank)
  mean_output <- data.frame()
  results <- data.frame()
  for (i in 1:length(alltaxa)) {
    raw_output <- as.data.frame(data[which(rank == alltaxa[i]),])
    output <- colMeans(raw_output[8:length(data[1,])])
    output$Species <- alltaxa[i]
    output$diet <- raw_output$diet[1]
    output <- as.data.frame(output)
    results <- rbind(output, results) 
  }
  return(results)
}

data <- species_averages(data=data1,rank = data1$Species_abreviation)
row.names(data) <- data$Species
test <- data
test <- test[-c(which(test$diet == "Omnivory")),] 
test <- test[-c(which(test$diet == "Frugivory")),] 

#then change the diets to be as.factor()
test$diet <- as.factor(test$diet)

#visualise using different settings
partimat(diet ~ ariaDNE0.08+ RFI + lnOA, data = test, method="qda")
partimat(diet ~ ariaDNE0.08+ RFI + lnOA, data=test, method = "qda", plot.matrix = TRUE, col.correct='green', col.wrong='red')
partimat(diet ~ ariaDNE0.08+ RFI + lnOA, data=test, method = "qda", plot.matrix = FALSE, col.correct='green', col.wrong='red')

#colours for marsupial only samples
partimat(diet ~ ariaDNE0.08+ RFI + lnOA, data=train, method = "qda", plot.matrix = TRUE, col.correct='green', col.wrong='red', image.colors=c("#000000","#009E73","#0072B2","#D55E00"))

#colours for primate only samples
partimat(diet ~ ariaDNE0.08+ RFI + lnOA, data=train, method = "qda", plot.matrix = TRUE, col.correct='green', col.wrong='red', image.colors=c("#009E73","#0072B2","#D55E00","#F5C710","#999999"))

#colours for primate and marsupial samples
partimat(diet ~ ariaDNE0.08+ RFI + lnOA, data=train, method = "qda", plot.matrix = TRUE, col.correct='green', col.wrong='red', image.colors=c("#000000","#009E73","#0072B2","#D55E00","#F5C710","#999999"))


##############
##############
#Now classify the primates using the marsupial *m2* sample as the training set
#############
#############
#load data
data1 <- read.csv("molaR_Batch_smHCL_primates_marsupials_SR4_RB_marsm2.csv")
data1$lnOA <- log(data1$X2D_Area)

#you'll have to edit the number in output<-colMeans(raw_output[X:length(data[1,])-1]) to be the number of the first column with continuous data
species_averages <- function(data, rank) {
  alltaxa <- unique(rank)
  mean_output <- data.frame()
  results <- data.frame()
  for (i in 1:length(alltaxa)) {
    raw_output <- as.data.frame(data[which(rank == alltaxa[i]),])
    output <- colMeans(raw_output[8:length(data[1,])])
    output$Species <- alltaxa[i]
    output$diet <- raw_output$diet[1]
    output <- as.data.frame(output)
    results <- rbind(output, results) 
  }
  return(results)
}

data <- species_averages(data=data1,rank = data1$Species_abreviation)
row.names(data) <- data$Species

datamars2 <- data[1:40,] #mars m2
dataprim <- data[41:92,] #primate total

train <- datamars2
test <- dataprim

#exclude frugivore and omnivores (n=3)
train <- train[-c(which(train$diet == "Omnivory")),]
train <- train[-c(which(train$diet == "Frugivory")),]

#only RFI and ariaDNE
fit1<-qda(diet ~ ariaDNE0.08+ RFI, data=train, prior = c(1/4,1/4,1/4,1/4)) #the prior probabilities of class membership. If unspecified, the class proportions for the training set are used. If specified, the probabilities should be specified in the order of the factor levels.
summary(fit1) #the data is automatically standardised/z-scored

qda.train <- predict(fit1)
train$qda <- qda.train$class
ct <- table(train$qda,train$diet)
diag(prop.table(ct, 1))

#Faunivory              Folivory Frugivory-Insectivory           Insectivory 
#0.4545455             0.6666667             0.3000000             1.0000000 

sum(diag(prop.table(ct)))
#0.5135135

#NOW classify the primates
qda.test <- predict(fit1,test)
test$qda <- qda.test$class
result <- table(test$qda,test$diet)

#                           Folivory Frugivory Frugivory-Insectivory Hard-object feeder Insectivory Omnivory
#Faunivory                    1         0                     1                  0           0        0
#Folivory                     3         9                     7                  8           1        0
#Frugivory-Insectivory        7         0                     5                  0           5        1
#Insectivory                  1         0                     1                  1           1        0

#only RFI and ariaDNE, tritaheightdiff
fit1<-qda(diet ~ ariaDNE0.08+ RFI + TriTaHI, data=train, prior = c(1/4,1/4,1/4,1/4)) #the prior probabilities of class membership. If unspecified, the class proportions for the training set are used. If specified, the probabilities should be specified in the order of the factor levels.
summary(fit1) #the data is automatically standardised/z-scored

qda.train <- predict(fit1)
train$qda <- qda.train$class
ct <- table(train$qda,train$diet)
diag(prop.table(ct, 1))
#Faunivory              Folivory Frugivory-Insectivory           Insectivory 
#0.7142857             0.7727273             0.5000000             1.0000000 

sum(diag(prop.table(ct)))
#0.7297297

#NOW classify the primates
qda.test <- predict(fit1,test)
test$qda <- qda.test$class
result <- table(test$qda,test$diet)

#                           Folivory Frugivory Frugivory-Insectivory Hard-object feeder Insectivory Omnivory
#Faunivory                    0         0                     0                  0           0        0
#Folivory                     0         9                     4                  3           0        0
#Frugivory-Insectivory        9         0                     8                  4           3        1
#Insectivory                  3         0                     2                  2           4        0


#including size
fit1<-qda(diet ~ ariaDNE0.08+ RFI + lnOA, data=train, prior = c(1/4,1/4,1/4,1/4)) #the prior probabilities of class membership. If unspecified, the class proportions for the training set are used. If specified, the probabilities should be specified in the order of the factor levels.
summary(fit1) #the data is automatically standardised/z-scored

qda.train <- predict(fit1)
train$qda <- qda.train$class
ct <- table(train$qda,train$diet)
diag(prop.table(ct, 1))

#Faunivory              Folivory Frugivory-Insectivory           Insectivory 
#0.8333333             1.0000000             0.6666667             0.9000000 

sum(diag(prop.table(ct)))
#0.8918919

#NOW classify the primates
qda.test <- predict(fit1,test)
test$qda <- qda.test$class
result <- table(test$qda,test$diet)

#                         Folivory Frugivory Frugivory-Insectivory Hard-object feeder Insectivory Omnivory
#Faunivory                    1         0                     0                  0           0        0
#Folivory                    10         7                     1                  9           0        0
#Frugivory-Insectivory        1         2                     7                  0           1        1
#Insectivory                  0         0                     6                  0           6        0

#with Trigonid Talonid Height difference
fit1<-qda(diet ~ ariaDNE0.08+ RFI + lnOA + TriTaHI, data=train, prior = c(1/4,1/4,1/4,1/4)) #the prior probabilities of class membership. If unspecified, the class proportions for the training set are used. If specified, the probabilities should be specified in the order of the factor levels.
summary(fit1) #the data is automatically standardised/z-scored

qda.train <- predict(fit1)
train$qda <- qda.train$class
ct <- table(train$qda,train$diet)
diag(prop.table(ct, 1))

#Faunivory              Folivory Frugivory-Insectivory           Insectivory 
#1.0000000             1.0000000             0.7142857             1.0000000 

sum(diag(prop.table(ct)))
#0.9473684

#NOW classify the primates
qda.test <- predict(fit1,test)
test$qda <- qda.test$class
result <- table(test$qda,test$diet)

#                           Folivory Frugivory Frugivory-Insectivory Hard-object feeder Insectivory Omnivory
#Faunivory                    0         0                     0                  0           0        0
#Folivory                     7         9                     2                  6           1        1
#Frugivory-Insectivory        3         0                     8                  2           0        0
#Insectivory                  2         0                     4                  1           6        0


##############
#Now classify the primates using the marsupial *m3* sample as the training set
#############
#load data
data1 <- read.csv("molaR_Batch_smHCL_primates_marsupials_SR4_RB_marsm3.csv")
data1$lnOA <- log(data1$X2D_Area)

#you'll have to edit the number in output<-colMeans(raw_output[X:length(data[1,])-1]) to be the number of the first column with continuous data
species_averages <- function(data, rank) {
  alltaxa <- unique(rank)
  mean_output <- data.frame()
  results <- data.frame()
  for (i in 1:length(alltaxa)) {
    raw_output <- as.data.frame(data[which(rank == alltaxa[i]),])
    output <- colMeans(raw_output[8:length(data[1,])])
    output$Species <- alltaxa[i]
    output$diet <- raw_output$diet[1]
    output <- as.data.frame(output)
    results <- rbind(output, results) 
  }
  return(results)
}

data <- species_averages(data=data1,rank = data1$Species_abreviation)
row.names(data) <- data$Species

datamars3 <- data[1:39,] #mars m2
dataprim <- data[40:91,] #primate total

train <- datamars3
test <- dataprim

#exclude frugivore and omnivores (n=3)
train <- train[-c(which(train$diet == "Omnivory")),]
train <- train[-c(which(train$diet == "Frugivory")),]

fit1<-qda(diet ~ ariaDNE0.08+ RFI , data=train, prior = c(1/4,1/4,1/4,1/4)) #the prior probabilities of class membership. If unspecified, the class proportions for the training set are used. If specified, the probabilities should be specified in the order of the factor levels.
summary(fit1) #the data is automatically standardised/z-scored

qda.train <- predict(fit1)
train$qda <- qda.train$class
ct <- table(train$qda,train$diet)
diag(prop.table(ct, 1))
#Faunivory              Folivory Frugivory-Insectivory           Insectivory 
#0.6000000             0.8333333             0.8000000             0.6250000 
sum(diag(prop.table(ct)))
# 0.7142857

#NOW classify the primates
qda.test <- predict(fit1,test)
test$qda <- qda.test$class
result <- table(test$qda,test$diet)

#                           Folivory Frugivory Frugivory-Insectivory Hard-object feeder Insectivory Omnivory
#Faunivory                    1         0                     1                  0           0        0
#Folivory                     4         8                     9                  8           1        0
#Frugivory-Insectivory        0         1                     1                  1           0        0
#Insectivory                  7         0                     3                  0           6        1

#include TriTaHeightDiff
fit1<-qda(diet ~ ariaDNE0.08+ RFI + TriTaHI, data=train, prior = c(1/4,1/4,1/4,1/4)) #the prior probabilities of class membership. If unspecified, the class proportions for the training set are used. If specified, the probabilities should be specified in the order of the factor levels.
summary(fit1) #the data is automatically standardised/z-scored

qda.train <- predict(fit1)
train$qda <- qda.train$class
ct <- table(train$qda,train$diet)
diag(prop.table(ct, 1))
#Faunivory              Folivory Frugivory-Insectivory           Insectivory 
#0.8571429             0.7777778             0.8000000             0.8000000 

sum(diag(prop.table(ct)))
#0.8

#NOW classify the primates
qda.test <- predict(fit1,test)
test$qda <- qda.test$class
result <- table(test$qda,test$diet)
#                           Folivory Frugivory Frugivory-Insectivory Hard-object feeder Insectivory Omnivory
#Faunivory                    0         0                     0                  0           0        0
#Folivory                     5         9                     6                  9           1        1
#Frugivory-Insectivory        0         0                     0                  0           0        0
#Insectivory                  7         0                     8                  0           6        0

#include size
fit1<-qda(diet ~ ariaDNE0.08+ RFI + lnOA, data=train, prior = c(1/4,1/4,1/4,1/4)) #the prior probabilities of class membership. If unspecified, the class proportions for the training set are used. If specified, the probabilities should be specified in the order of the factor levels.
summary(fit1) #the data is automatically standardised/z-scored

qda.train <- predict(fit1)
train$qda <- qda.train$class
ct <- table(train$qda,train$diet)
diag(prop.table(ct, 1))

#Faunivory              Folivory Frugivory-Insectivory           Insectivory 
#0.75                  1.00                  0.80                  1.00 

sum(diag(prop.table(ct)))
# 0.9142857

#NOW classify the primates
qda.test <- predict(fit1,test)
test$qda <- qda.test$class
result <- table(test$qda,test$diet)

#                         Folivory Frugivory Frugivory-Insectivory Hard-object feeder Insectivory Omnivory
#Faunivory                    1         0                     1                  0           0        0
#Folivory                    10         7                     1                  7           4        0
#Frugivory-Insectivory        0         1                     2                  2           0        0
#Insectivory                  1         1                    10                  0           3        1


#with Trigonid Talonid Height difference
#first, remove the Frug-Inse as this category is too small (n=4)
train <- train[-c(which(train$diet == "Frugivory-Insectivory")),]
fit1<-qda(diet ~ ariaDNE0.08+ RFI + lnOA + TriTaHI, data=train, prior = c(1/3,1/3,1/3)) #the prior probabilities of class membership. If unspecified, the class proportions for the training set are used. If specified, the probabilities should be specified in the order of the factor levels.
summary(fit1) #the data is automatically standardised/z-scored

qda.train <- predict(fit1)
train$qda <- qda.train$class
ct <- table(train$qda,train$diet)
diag(prop.table(ct, 1))

#Faunivory    Folivory Insectivory 
#1           1           1 

sum(diag(prop.table(ct)))
#1

#NOW classify the primates
qda.test <- predict(fit1,test)
test$qda <- qda.test$class
result <- table(test$qda,test$diet)

#               Folivory Frugivory Frugivory-Insectivory Hard-object feeder Insectivory Omnivory
#Faunivory          1         0                     0                  0           0        0
#Folivory           8         9                     1                  9           1        1
#Insectivory        3         0                    13                  0           6        0


##############
#Now classify the primate sample using the total marsupial sample (m2&m3) as the training set
#############
data1 <- read.csv("molaR_Batch_smHCL_primates_marsupials_SR4_RB_speciesaverages.csv")
data1 <- data1[,-c(37)] #remove this column as it messes up the function below

data1$lnOA <- log(data1$X2D_Area)

species_averages <- function(data, rank) {
  alltaxa <- unique(rank)
  mean_output <- data.frame()
  results <- data.frame()
  for (i in 1:length(alltaxa)) {
    raw_output <- as.data.frame(data[which(rank == alltaxa[i]),])
    output <- colMeans(raw_output[8:length(data[1,])])
    output$Species <- alltaxa[i]
    output$diet <- raw_output$diet[1]
    output <- as.data.frame(output)
    results <- rbind(output, results) 
  }
  return(results)
}

data <- species_averages(data=data1,rank = data1$Species_abreviation)
row.names(data) <- data$Species

#here I split op our data1 object into two data files: 1 for primates (dataprim) and one for marsupials (datamars)
dataprim <- data[44:95,]
datamars <- data[1:43,]

train <- datamars
test <- dataprim

train <- train[-c(which(train$diet == "Omnivory")),] #even though technically we can include this, there's so few of them (either primate or marsupial) that I exclude this one
train <- train[-c(which(train$diet == "Frugivory")),]

#just RFI and ariaDNE
fit1<-qda(diet ~ ariaDNE0.08+ RFI, data=train, prior = c(1/4,1/4,1/4,1/4)) #the prior probabilities of class membership. If unspecified, the class proportions for the training set are used. If specified, the probabilities should be specified in the order of the factor levels.
summary(fit1) #the data is automatically standardised/z-scored

qda.train <- predict(fit1)
train$qda <- qda.train$class
ct <- table(train$qda,train$diet)
diag(prop.table(ct, 1))
#results with exudate feeder included but as frugivore-insectivore
#Faunivory              Folivory Frugivory-Insectivory           Insectivory 
#0.5454545             0.7142857             0.3333333             0.6000000 

sum(diag(prop.table(ct)))
#0.5641026

#NOW classify the primates
qda.test <- predict(fit1,test)
test$qda <- qda.test$class
result <- table(test$qda,test$diet)

#                         Folivory Frugivory Frugivory-Insectivory Hard-object feeder Insectivory Omnivory
#Faunivory                    1         0                     1                  0           0        0
#Folivory                     4         3                     4                  0           1        0
#Frugivory-Insectivory        3         6                     5                  8           2        0
#Insectivory                  4         0                     4                  1           4        1


#now include TriTaHeightDiff
fit1<-qda(diet ~ ariaDNE0.08+ RFI + TriTaHI, data=train, prior = c(1/4,1/4,1/4,1/4)) #the prior probabilities of class membership. If unspecified, the class proportions for the training set are used. If specified, the probabilities should be specified in the order of the factor levels.
summary(fit1) #the data is automatically standardised/z-scored

qda.train <- predict(fit1)
train$qda <- qda.train$class
ct <- table(train$qda,train$diet)
diag(prop.table(ct, 1))

#Faunivory              Folivory Frugivory-Insectivory           Insectivory 
#1.0000000             0.8095238             0.6250000             0.7500000 

sum(diag(prop.table(ct)))
#0.7948718

#NOW classify the marsupials
qda.test <- predict(fit1,test)
test$qda <- qda.test$class
result <- table(test$qda,test$diet)

#                           Folivory Frugivory Frugivory-Insectivory Hard-object feeder Insectivory Omnivory
#Faunivory                    0         0                     0                  0           0        0
#Folivory                     4         9                     5                  2           1        1
#Frugivory-Insectivory        1         0                     2                  6           0        0
#Insectivory                  7         0                     7                  1           6        0

#now include size
fit1<-qda(diet ~ ariaDNE0.08+ RFI + lnOA, data=train, prior = c(1/4, 1/4, 1/4, 1/4)) #the prior probabilities of class membership. If unspecified, the class proportions for the training set are used. If specified, the probabilities should be specified in the order of the factor levels.
summary(fit1) #the data is automatically standardised/z-scored

qda.train <- predict(fit1)
train$qda <- qda.train$class
ct <- table(train$qda,train$diet)
diag(prop.table(ct, 1))

#Faunivory              Folivory Frugivory-Insectivory           Insectivory 
#0.7500000             1.0000000             0.8333333             0.9000000 

sum(diag(prop.table(ct)))
#0.8974359

#NOW classify the marsupials
qda.test <- predict(fit1,test)
test$qda <- qda.test$class
result <- table(test$qda,test$diet)

#                         Folivory Frugivory Frugivory-Insectivory Hard-object feeder Insectivory Omnivory
#Faunivory                    1         0                     0                  0           0        0
#Folivory                    10         6                     1                  2           0        0
#Frugivory-Insectivory        0         3                     7                  7           1        1
#Insectivory                  1         0                     6                  0           6        0

#with Trigonid Talonid Height difference
fit1<-qda(diet ~ ariaDNE0.08+ RFI + lnOA + TriTaHI, data=train, prior = c(1/4, 1/4, 1/4, 1/4)) #the prior probabilities of class membership. If unspecified, the class proportions for the training set are used. If specified, the probabilities should be specified in the order of the factor levels.
summary(fit1) #the data is automatically standardised/z-scored

qda.train <- predict(fit1)
train$qda <- qda.train$class
ct <- table(train$qda,train$diet)
diag(prop.table(ct, 1))

#Faunivory              Folivory Frugivory-Insectivory           Insectivory 
#1                     1                     1                     1 

sum(diag(prop.table(ct)))
#0.9594595

#NOW classify the marsupials
qda.test <- predict(fit1,test)
test$qda <- qda.test$class
result <- table(test$qda,test$diet)

#                           Folivory Frugivory Frugivory-Insectivory Hard-object feeder Insectivory Omnivory
#Faunivory                    0         0                     0                  0           0        0
#Folivory                     9         9                     4                  8           1        1
#Frugivory-Insectivory        0         0                     1                  1           0        0
#Insectivory                  3         0                     9                  0           6        0


##############
##############
#Now classify the marsupials (m2&m3) using the primate sample as the training set
#############
#############
#load data
data1 <- read.csv("molaR_Batch_smHCL_primates_marsupials_SR4_RB_speciesaverages.csv")
data1$lnOA <- log(data1$X2D_Area)
data1 <- data1[,-c(37)] #remove this column as it messes up the function below

species_averages <- function(data, rank) {
  alltaxa <- unique(rank)
  mean_output <- data.frame()
  results <- data.frame()
  for (i in 1:length(alltaxa)) {
    raw_output <- as.data.frame(data[which(rank == alltaxa[i]),])
    output <- colMeans(raw_output[8:length(data[1,])])
    output$Species <- alltaxa[i]
    output$diet <- raw_output$diet[1]
    output <- as.data.frame(output)
    results <- rbind(output, results) 
  }
  return(results)
}

data <- species_averages(data=data1,rank = data1$Species_abreviation)
row.names(data) <- data$Species

#here I split op our data1 object into two data files: 1 for primates (dataprim) and one for marsupials (datamars)
dataprim <- data[44:95,]
datamars <- data[1:43,]

train <- dataprim
test <- datamars 

train <- train[-c(which(train$diet == "Omnivory")),] 

#only RFI and ariaDNE
fit1<-qda(diet ~ ariaDNE0.08+ RFI, data=train, prior = c(1/5,1/5,1/5,1/5,1/5)) #the prior probabilities of class membership. If unspecified, the class proportions for the training set are used. If specified, the probabilities should be specified in the order of the factor levels.
summary(fit1) #the data is automatically standardised/z-scored

qda.train <- predict(fit1)
train$qda <- qda.train$class
ct <- table(train$qda,train$diet)
diag(prop.table(ct, 1))

#Folivory             Frugivory Frugivory-Insectivory    Hard-object feeder           Insectivory 
#0.50                  0.75                  0.70                  1.00                  0.75 

sum(diag(prop.table(ct)))
#0.7254902

#NOW classify the marsupials
qda.test <- predict(fit1,test)
test$qda <- qda.test$class
result <- table(test$qda,test$diet)

#                           Faunivory Folivory Frugivory Frugivory-Insectivory Insectivory Omnivory
#Folivory                      0        2         0                     1           2        0
#Frugivory                     0        0         0                     1           1        0
#Frugivory-Insectivory         6       15         0                     1           4        3
#Hard-object feeder            0        0         1                     0           1        0
#Insectivory                   0        1         0                     2           2        0

#only RFI and ariaDNE, tritaheightdiff
fit1<-qda(diet ~ ariaDNE0.08+ RFI + TriTaHI, data=train, prior = c(1/5,1/5,1/5,1/5,1/5)) #the prior probabilities of class membership. If unspecified, the class proportions for the training set are used. If specified, the probabilities should be specified in the order of the factor levels.
summary(fit1) #the data is automatically standardised/z-scored

qda.train <- predict(fit1)
train$qda <- qda.train$class
ct <- table(train$qda,train$diet)
diag(prop.table(ct, 1))

#Folivory             Frugivory Frugivory-Insectivory    Hard-object feeder           Insectivory 
#0.4444444             0.9000000             0.5333333             1.0000000             0.7500000 

sum(diag(prop.table(ct)))
#0.7058824

#NOW classify the primates
qda.test <- predict(fit1,test)
test$qda <- qda.test$class
result <- table(test$qda,test$diet)

#                           Faunivory Folivory Frugivory Frugivory-Insectivory Insectivory Omnivory
#Folivory                      3        0         0                     1           0        1
#Frugivory                     0        1         0                     0           1        0
#Frugivory-Insectivory         3       14         0                     2           3        2
#Hard-object feeder            0        2         1                     0           0        0
#Insectivory                   0        1         0                     2           6        0

#including size
fit1<-qda(diet ~ ariaDNE0.08+ RFI + lnOA, data=train, prior = c(1/5,1/5,1/5,1/5,1/5)) #the prior probabilities of class membership. If unspecified, the class proportions for the training set are used. If specified, the probabilities should be specified in the order of the factor levels.
summary(fit1) #the data is automatically standardised/z-scored

qda.train <- predict(fit1)
train$qda <- qda.train$class
ct <- table(train$qda,train$diet)
diag(prop.table(ct, 1))

#Folivory             Frugivory Frugivory-Insectivory    Hard-object feeder           Insectivory 
#1.0000000             0.8181818             0.8750000             1.0000000             1.0000000 

sum(diag(prop.table(ct)))
#0.9215686

#NOW classify the primates
qda.test <- predict(fit1,test)
test$qda <- qda.test$class
result <- table(test$qda,test$diet)

#                         Faunivory Folivory Frugivory Frugivory-Insectivory Insectivory Omnivory
#Folivory                      2       14         0                     0           0        0
#Frugivory                     0        1         0                     0           0        0
#Frugivory-Insectivory         4        1         0                     5           8        3
#Hard-object feeder            0        1         1                     0           0        0
#Insectivory                   0        1         0                     0           2        0

#with Trigonid Talonid Height difference
fit1<-qda(diet ~ ariaDNE0.08+ RFI + lnOA + TriTaHI, data=train, prior = c(1/5,1/5,1/5,1/5,1/5)) #the prior probabilities of class membership. If unspecified, the class proportions for the training set are used. If specified, the probabilities should be specified in the order of the factor levels.
summary(fit1) #the data is automatically standardised/z-scored

qda.train <- predict(fit1)
train$qda <- qda.train$class
ct <- table(train$qda,train$diet)
diag(prop.table(ct, 1))

#Folivory             Frugivory Frugivory-Insectivory    Hard-object feeder           Insectivory 
#1.0000000             1.0000000             0.8666667             1.0000000             0.8571429 

sum(diag(prop.table(ct)))
#0.9411765

#NOW classify the primates
qda.test <- predict(fit1,test)
test$qda <- qda.test$class
result <- table(test$qda,test$diet)

#                           Faunivory Folivory Frugivory Frugivory-Insectivory Insectivory Omnivory
#Folivory                      5        7         0                     1           4        1
#Frugivory                     0        3         0                     0           0        0
#Frugivory-Insectivory         1        6         1                     2           5        2
#Hard-object feeder            0        1         0                     0           0        0
#Insectivory                   0        1         0                     2           1        0


##############
##############
#Now classify the marsupials (m2&m3) using the PLATYRRHINE sample as the training set - not in manuscript as only 
#two overlapping diets in QDAs with >2 variables (Frugivore-Insectivory and Frugivory) so not much to go on
#############
#############
#load data
data1 <- read.csv("molaR_Batch_smHCL_primates_marsupials_SR4_RB_speciesaverages.csv")
data1$lnOA <- log(data1$X2D_Area)

species_averages <- function(data, rank) {
  alltaxa <- unique(rank)
  mean_output <- data.frame()
  results <- data.frame()
  for (i in 1:length(alltaxa)) {
    raw_output <- as.data.frame(data[which(rank == alltaxa[i]),])
    output <- colMeans(raw_output[8:length(data[1,])])
    output$Species <- alltaxa[i]
    output$diet <- raw_output$diet[1]
    output <- as.data.frame(output)
    results <- rbind(output, results) 
  }
  return(results)
}

data <- species_averages(data=data1,rank = data1$Species_abreviation)
row.names(data) <- data$Species

#here I split op our data1 object into two data files: 1 for primates (dataprim) and one for marsupials (datamars)
dataprim <- data[64:95,]
datamars <- data[1:43,]

train <- dataprim
test <- datamars 

#only RFI and ariaDNE
fit1<-qda(diet ~ ariaDNE0.08+ RFI, data=train, prior = c(1/4,1/4,1/4,1/4)) #the prior probabilities of class membership. If unspecified, the class proportions for the training set are used. If specified, the probabilities should be specified in the order of the factor levels.
summary(fit1) #the data is automatically standardised/z-scored

qda.train <- predict(fit1)
train$qda <- qda.train$class
ct <- table(train$qda,train$diet)
diag(prop.table(ct, 1))

#Folivory             Frugivory Frugivory-Insectivory    Hard-object feeder 
#1.0000000             0.8181818             1.0000000             1.0000000 

sum(diag(prop.table(ct)))
#0.9375

#NOW classify the marsupials
qda.test <- predict(fit1,test)
test$qda <- qda.test$class
result <- table(test$qda,test$diet)

#                       Faunivory Folivory Frugivory Frugivory-Insectivory Insectivory Omnivory
#Folivory                      1        3         0                     0           0        1
#Frugivory                     0        1         0                     1           1        0
#Frugivory-Insectivory         5       12         0                     4           9        2
#Hard-object feeder            0        2         1                     0           0        0

train <- train[-c(which(train$diet == "Folivory")),] #there's no omnivory in platyrrhines, and only 3 folivores

#only RFI and ariaDNE, tritaheightdiff
fit1<-qda(diet ~ ariaDNE0.08+ RFI + TriTaHI, data=train, prior = c(1/3,1/3,1/3)) #the prior probabilities of class membership. If unspecified, the class proportions for the training set are used. If specified, the probabilities should be specified in the order of the factor levels.
summary(fit1) #the data is automatically standardised/z-scored

qda.train <- predict(fit1)
train$qda <- qda.train$class
ct <- table(train$qda,train$diet)
diag(prop.table(ct, 1))

#Frugivory Frugivory-Insectivory    Hard-object feeder 
#0.9                   1.0                   1.0 

sum(diag(prop.table(ct)))
#0.9655172

#NOW classify the primates
qda.test <- predict(fit1,test)
test$qda <- qda.test$class
result <- table(test$qda,test$diet)

#                           Faunivory Folivory Frugivory Frugivory-Insectivory Insectivory Omnivory
#Frugivory                     0        1         0                     0           1        0
#Frugivory-Insectivory         6       15         0                     5           9        3
#Hard-object feeder            0        2         1                     0           0        0

#including size
fit1<-qda(diet ~ ariaDNE0.08+ RFI + lnOA, data=train, prior = c(1/3,1/3,1/3)) #the prior probabilities of class membership. If unspecified, the class proportions for the training set are used. If specified, the probabilities should be specified in the order of the factor levels.
summary(fit1) #the data is automatically standardised/z-scored

qda.train <- predict(fit1)
train$qda <- qda.train$class
ct <- table(train$qda,train$diet)
diag(prop.table(ct, 1))

#Frugivory Frugivory-Insectivory    Hard-object feeder 
#1                     1                     1 

sum(diag(prop.table(ct)))
#1

#NOW classify the primates
qda.test <- predict(fit1,test)
test$qda <- qda.test$class
result <- table(test$qda,test$diet)

#                         Faunivory Folivory Frugivory Frugivory-Insectivory Insectivory Omnivory
#Frugivory                     0        7         0                     0           0        0
#Frugivory-Insectivory         6        9         0                     5          10        3
#Hard-object feeder            0        2         1                     0           0        0

#with Trigonid Talonid Height difference
fit1<-qda(diet ~ ariaDNE0.08+ RFI + lnOA + TriTaHI, data=train, prior = c(1/3,1/3,1/3)) #the prior probabilities of class membership. If unspecified, the class proportions for the training set are used. If specified, the probabilities should be specified in the order of the factor levels.
summary(fit1) #the data is automatically standardised/z-scored

qda.train <- predict(fit1)
train$qda <- qda.train$class
ct <- table(train$qda,train$diet)
diag(prop.table(ct, 1))

#Frugivory Frugivory-Insectivory    Hard-object feeder 
#1                     1                     1 

sum(diag(prop.table(ct)))
#1

#NOW classify the primates
qda.test <- predict(fit1,test)
test$qda <- qda.test$class
result <- table(test$qda,test$diet)

#                           Faunivory Folivory Frugivory Frugivory-Insectivory Insectivory Omnivory
#Frugivory                     0        9         1                     0           0        0
#Frugivory-Insectivory         6        8         0                     5          10        3
#Hard-object feeder            0        1         0                     0           0        0


######################
###########PCA###########
######################

#load data
data1 <- read.csv("molaR_Batch_smHCL_primates_marsupials_SR4_RB_speciesaverages.csv")
data1 <- data1[,-c(1,37)]
data1$lnOA <- log(data1$X2D_Area)

#testing all data (next do mars m2 and mars m3 separately)

#now do a QDA on species averages to be comparable to marsupial sample (which only has 1 specimen per species)
#create a new file that has species averages
#you'll have to edit the number in output<-colMeans(raw_output[X:length(data[1,])-1]) to be the number of the first column with continuous data
species_averages <- function(data, rank) {
  alltaxa <- unique(rank)
  mean_output <- data.frame()
  results <- data.frame()
  for (i in 1:length(alltaxa)) {
    raw_output <- as.data.frame(data[which(rank == alltaxa[i]),])
    output <- colMeans(raw_output[8:length(data[1,])])
    output$Species <- alltaxa[i]
    output$diet <- raw_output$diet[1]
    output$group <- raw_output$group[1]
    output <- as.data.frame(output)
    results <- rbind(output, results) 
  }
  return(results)
}

data <- species_averages(data=data1,rank = data1$Species_abreviation)
row.names(data) <- data$Species


StatChull <- ggproto("StatChull", Stat,
                     compute_group = function(data, scales) {
                       data[chull(data$x, data$y), , drop = FALSE]
                     },
                     
                     required_aes = c("x", "y")
)

stat_chull <- function(mapping = NULL, data = NULL, geom = "polygon",
                       position = "identity", na.rm = FALSE, show.legend = NA, 
                       inherit.aes = TRUE, ...) {
  layer(
    stat = StatChull, data = data, mapping = mapping, geom = geom, 
    position = position, show.legend = show.legend, inherit.aes = inherit.aes,
    params = list(na.rm = na.rm, ...)
  )
}

#marsupial m2&m3 (even though groups are mostly labeled marsupial m2, they are the average of both m2 and m3)
train <- data[c((which(data$group == "marsupial m2")),(which(data$group == "marsupial m3"))),]

data1pca <- train[,c(1,8)] #ariaDNE,RFI
data1pca$ln2DArea <- as.numeric(log(train$X2D_Area)) #lnOA, 
View(data1pca)

pca.results<-prcomp(data1pca,scale=T)
str(pca.results) #x is scores
summary(pca.results)

pca.variation<-summary(pca.results)$importance[2,]
pca.loadings<-pca.results$rotation
pca.scores<-pca.results$x

#                         PC1    PC2    PC3
#Standard deviation     1.3732 0.9419 0.4765
#Proportion of Variance 0.6286 0.2957 0.0757
#Cumulative Proportion  0.6286 0.9243 1.0000

#PC LOADINGS
#               PC1        PC2        PC3
#ariaDNE0.08  0.6795470 -0.1026309 -0.7264178
#RFI          0.6231215 -0.4418707  0.6453447
##ln2DArea    -0.3872150 -0.8911887 -0.2363204


#plot the PC loadings of the PCA, this shows you what variables underly the variation of the plot
biplot(pca.results,cex=c(0.0001,1), main = "ariaDNE,RFI,size", xlab = "PC1 (62.86%)", ylab = "PC2 (29.57%)")

pca.scores <- data.frame(pca.scores)
train$diet <- factor(train$diet , levels=c("Faunivory","Folivory","Frugivory","Frugivory-Insectivory","Insectivory","Omnivory"))
Diets = train$diet

pal <- as.vector(palette.colors(palette = "Okabe-Ito"))
pal <- pal[c(1,4:9)]
pca.plot <- ggplot() +
  geom_point(data=pca.scores, aes(x = PC1, y= PC2, color = Diets, shape = Diets), size = 3) + 
  scale_color_manual(values = pal[1:6])+
  scale_fill_manual(values = pal[1:6]) +

  theme(legend.key=element_rect(fill="white"),
        legend.position= "top", 
        panel.background = element_blank(), 
        axis.line = element_line(colour = "black"),
        plot.title = element_text( hjust = 0.5)) +
  stat_chull(data=pca.scores,aes(x = PC1, y= PC2,color =Diets, fill = Diets), alpha = 0.1, geom = "polygon")+
   labs(x = "PC1 (62.86%)", y = "PC2 (29.57%)")+
  ggtitle("PCA marsupial (m2 & m3) 3D-DTM + size")+
  geom_text(data=pca.scores, aes(x = PC1, y= PC2, color = Diets), size = 4, vjust = 1, label = rownames(data1pca), show.legend = FALSE)


pca.plot +
  geom_segment(data = pca.results$rotation, aes(x = 0, y = 0, xend = (PC1*2),
                                                yend = (PC2*2)), arrow = arrow(length = unit(1/2, "picas")),color = "black", linewidth = 0.1) +
  annotate("text", x = (pca.results$rotation[,1]*2.5), y = (pca.results$rotation[,2]*2.2),
           label = c("ariaDNE", "RFI","lnOA"), color = "grey")  

#now with TriTaHeightDiff
train <- data[c((which(data$group == "marsupial m2")),(which(data$group == "marsupial m3"))),]

data1pca <- train[,c(1,8,22)] #ariaDNE,RFI, TriTaHI
data1pca$ln2DArea <- as.numeric(log(train$X2D_Area)) #lnOA, 
View(data1pca)

pca.results<-prcomp(data1pca,scale=T)
str(pca.results) #x is scores
summary(pca.results)

pca.variation<-summary(pca.results)$importance[2,]
pca.loadings<-pca.results$rotation
pca.scores<-pca.results$x

#                       PC1    PC2     PC3     PC4
#Standard deviation     1.5929 0.9532 0.57929 0.46750
#Proportion of Variance 0.6343 0.2272 0.08389 0.05464
#Cumulative Proportion  0.6343 0.8615 0.94536 1.00000

#PC LOADINGS
#                   PC1        PC2         PC3        PC4
#ariaDNE0.08  0.5571054 -0.2094508  0.51910364  0.6134292
#RFI          0.5059317 -0.5213547  0.05602059 -0.6848971
#TriTaHI      0.5465283  0.1491621 -0.79264046  0.2253411
#ln2DArea    -0.3673874 -0.8136771 -0.31482408  0.3222451


#plot the PC loadings of the PCA, this shows you what variables underly the variation of the plot
biplot(pca.results,cex=c(0.0001,1), main = "ariaDNE,RFI,TriTaHI,size", xlab = "PC1 (63.43%)", ylab = "PC2 (22.72%)")

pca.scores <- data.frame(pca.scores)
train$diet <- factor(train$diet , levels=c("Faunivory","Folivory","Frugivory","Frugivory-Insectivory","Insectivory","Omnivory"))
Diets = train$diet

pca.plot <- ggplot() +
  geom_point(data=pca.scores, aes(x = PC1, y= PC2, color = Diets, shape = Diets), size = 3) + 
  scale_color_manual(values = pal[1:6])+
  scale_fill_manual(values = pal[1:6]) +
  theme(legend.key=element_rect(fill="white"),
        legend.position= "top", 
        panel.background = element_blank(), 
        axis.line = element_line(colour = "black"),
        plot.title = element_text( hjust = 0.5)) +
  stat_chull(data=pca.scores,aes(x = PC1, y= PC2,color =Diets, fill = Diets), alpha = 0.1, geom = "polygon")+
  labs(x = "PC1 (63.43%)", y = "PC2 (22.72%)")+
  ggtitle("PCA marsupial (m2 & m3) 3D-DTM + size + TriTaHI")+
  geom_text(data=pca.scores, aes(x = PC1, y= PC2, color = Diets), size = 4, vjust = 1, label = rownames(data1pca), show.legend = FALSE)


pca.plot +
  geom_segment(data = pca.results$rotation, aes(x = 0, y = 0, xend = (PC1*2),
                                                yend = (PC2*2)), arrow = arrow(length = unit(1/2, "picas")),color = "black", linewidth = 0.1) +
  annotate("text", x = (pca.results$rotation[,1]*2.5), y = (pca.results$rotation[,2]*2.2),
           label = c("ariaDNE", "RFI","TriTaHI","lnOA"), color = "grey")  

#now with TriTaHeightDiff and OPCR
train <- data[c((which(data$group == "marsupial m2")),(which(data$group == "marsupial m3"))),]

data1pca <- train[,c(1,8,22,12)] #ariaDNE,RFI, TriTaHI, OPCR
data1pca$ln2DArea <- as.numeric(log(train$X2D_Area)) #lnOA, 


pca.results<-prcomp(data1pca,scale=T)
str(pca.results) #x is scores
summary(pca.results)

pca.variation<-summary(pca.results)$importance[2,]
pca.loadings<-pca.results$rotation
pca.scores<-pca.results$x

#                       PC1    PC2    PC3     PC4     PC5
#Standard deviation     1.602 1.0406 0.9506 0.56848 0.35415
#Proportion of Variance 0.513 0.2166 0.1807 0.06463 0.02508
#Cumulative Proportion  0.513 0.7296 0.9103 0.97492 1.00000

#PC LOADINGS
#                 PC1         PC2        PC3         PC4         PC5
#ariaDNE0.08  0.5381150 -0.36611974  0.1405490 -0.35183889 -0.65790882
#RFI          0.5100262  0.03326456  0.5433447 -0.21571975  0.63008592
#TriTaHI      0.5446330  0.01585004 -0.1434363  0.82540641 -0.03541188
#OPCR        -0.1333649 -0.92041916 -0.1535586  0.09274815  0.32071781
#ln2DArea    -0.3686384 -0.13201193  0.8005425  0.37386684 -0.25697044


#plot the PC loadings of the PCA, this shows you what variables underly the variation of the plot
biplot(pca.results,cex=c(0.0001,1), main = "ariaDNE,RFI,TriTaHI,OPCR,size", xlab = "PC1 (51.3%)", ylab = "PC2 (21.66%)")

pca.scores <- data.frame(pca.scores)
train$diet <- factor(train$diet , levels=c("Faunivory","Folivory","Frugivory","Frugivory-Insectivory","Insectivory","Omnivory"))
Diets = train$diet

pca.plot <- ggplot() +
  geom_point(data=pca.scores, aes(x = PC1, y= PC2, color = Diets, shape = Diets), size = 3) + 
  scale_color_manual(values = pal[1:6])+
  scale_fill_manual(values = pal[1:6]) +
  theme(legend.key=element_rect(fill="white"),
        legend.position= "top", 
        panel.background = element_blank(), 
        axis.line = element_line(colour = "black"),
        plot.title = element_text( hjust = 0.5)) +
  stat_chull(data=pca.scores,aes(x = PC1, y= PC2,color =Diets, fill = Diets), alpha = 0.1, geom = "polygon")+
  labs(x = "PC1 (51.3%)", y = "PC2 (21.66%)")+
  ggtitle("PCA marsupial (m2 & m3) 3D-DTM + size + TriTaHI + OPCR")+
  geom_text(data=pca.scores, aes(x = PC1, y= PC2, color = Diets), size = 4, vjust = 1, label = rownames(data1pca), show.legend = FALSE)


pca.plot +
  geom_segment(data = pca.results$rotation, aes(x = 0, y = 0, xend = (PC1*2),
                                                yend = (PC2*2)), arrow = arrow(length = unit(1/2, "picas")),color = "black", linewidth = 0.1) +
  annotate("text", x = (pca.results$rotation[,1]*2.5), y = (pca.results$rotation[,2]*2.2),
           label = c("ariaDNE", "RFI","TriTaHI","OPCR","lnOA"), color = "grey")

###############
##### PCA Marsupial and Primates
###############
#load data
data1 <- read.csv("molaR_Batch_smHCL_primates_marsupials_SR4_RB_speciesaverages.csv")
data1$lnOA <- log(data1$X2D_Area)
#testing all data
data1 <- data1[,-c(37)]
#now do a QDA on species averages to be comparable to marsupial sample (which only has 1 specimen per species)
#create a new file that has species averages
#you'll have to edit the number in output<-colMeans(raw_output[X:length(data[1,])-1]) to be the number of the first column with continuous data
species_averages <- function(data, rank) {
  alltaxa <- unique(rank)
  mean_output <- data.frame()
  results <- data.frame()
  for (i in 1:length(alltaxa)) {
    raw_output <- as.data.frame(data[which(rank == alltaxa[i]),])
    output <- colMeans(raw_output[9:length(data[1,])])
    output$Species <- alltaxa[i]
    output$diet <- raw_output$diet[1]
    output$group <- raw_output$group[1]
    output <- as.data.frame(output)
    results <- rbind(output, results) 
  }
  return(results)
}

data <- species_averages(data=data1,rank = data1$Species_abreviation)
row.names(data) <- data$Species

train <- data

StatChull <- ggproto("StatChull", Stat,
                     compute_group = function(data, scales) {
                       data[chull(data$x, data$y), , drop = FALSE]
                     },
                     
                     required_aes = c("x", "y")
)

stat_chull <- function(mapping = NULL, data = NULL, geom = "polygon",
                       position = "identity", na.rm = FALSE, show.legend = NA, 
                       inherit.aes = TRUE, ...) {
  layer(
    stat = StatChull, data = data, mapping = mapping, geom = geom, 
    position = position, show.legend = show.legend, inherit.aes = inherit.aes,
    params = list(na.rm = na.rm, ...)
  )
}

data1pca <- train[,c(1,8)] #ariaDNE,RFI
data1pca$ln2DArea <- as.numeric(log(train$X2D_Area)) #lnOA, 
View(data1pca)

pca.results<-prcomp(data1pca,scale=T)
str(pca.results) #x is scores
summary(pca.results)

pca.variation<-summary(pca.results)$importance[2,]
pca.loadings<-pca.results$rotation
pca.scores<-pca.results$x

#                       PC1    PC2    PC3
#Standard deviation     1.3571 0.9260 0.5485
#Proportion of Variance 0.6139 0.2858 0.1003
#Cumulative Proportion  0.6139 0.8997 1.0000

#PC LOADINGS
#             PC1        PC2        PC3
#ariaDNE0.08  0.6695071 -0.1234523 -0.7324751
#RFI          0.6126914 -0.4657325  0.6385159
#ln2DArea    -0.4199637 -0.8762721 -0.2361730


#plot the PC loadings of the PCA, this shows you what variables underly the variation of the plot
biplot(pca.results,cex=c(0.0001,1), main = "ariaDNE,RFI,size", xlab = "PC1 (61.39%)", ylab = "PC2 (28.58%)")

#all in one ggplot to grab the legend from
pca.scores <- data.frame(pca.scores)
train$diet <- factor(train$diet , levels=c("Faunivory","Folivory","Frugivory","Frugivory-Insectivory","Insectivory","Omnivory","Hard-object feeder"))
Diets = train$diet
Shapes <- rep("primate", length(train$diet))
Shapes[1:43] <- "marsupial"
Fill = c("white")
pal <- as.vector(palette.colors(palette = "Okabe-Ito"))
pal <- pal[c(1,4:9)]
pal[3] <- "#F5C710" #replace the original light yellow with a darker yellow that's easier to read
pca.plot <- ggplot() +
  geom_point(data=pca.scores, aes(x = PC1, y= PC2, color = Diets, shape = Shapes), size = 3) + 
  scale_color_manual(values = pal)+
  scale_fill_manual(values = pal) +
  scale_shape_manual(values=c(17,19))+
  theme(legend.key=element_rect(fill="white"),
        legend.position= "top", 
        panel.background = element_blank(), 
        axis.line = element_line(colour = "black"),
        plot.title = element_text( hjust = 0.5)) +
  labs(x = "PC1 (61.39%)", y = "PC2 (28.58%)")+
  ggtitle("PCA marsupial and primate 3D-DTM + size")+
  geom_text(data=pca.scores, aes(x = PC1, y= PC2, color = Diets), size = 4, vjust = 1, label = rownames(data1pca), show.legend = FALSE)


pca.plot +
  geom_segment(data = pca.results$rotation, aes(x = 0, y = 0, xend = (PC1*2),
                                                yend = (PC2*2)), arrow = arrow(length = unit(1/2, "picas")),color = "black", linewidth = 0.1) +
  annotate("text", x = (pca.results$rotation[,1]*2.5), y = (pca.results$rotation[,2]*2.2),
           label = c("ariaDNE", "RFI","lnOA"), color = "grey")  

leg <- get_legend(pca.plot)

#let's edit it now to only give convex hulls to the marsupials and have the primate data be in the background
marsupial <- pca.scores[1:43,]
labels <- rownames(data)[1:43]
labels_color <- rep("#000000", length(train$diet[1:43]))
labels_color[c(which(data$diet[1:43] == "Folivory"))] <- "#009E73"
labels_color[c(which(data$diet[1:43] == "Frugivory"))] <- "#F5C710" #or try this darker yellow? "#F5C710" (light is "#F0E442")
labels_color[c(which(data$diet[1:43] == "Frugivory-Insectivory"))] <- "#0072B2"
labels_color[c(which(data$diet[1:43] == "Insectivory"))] <- "#D55E00"
labels_color[c(which(data$diet[1:43] == "Omnivory"))] <- "#CC79A7"
Shapes <- rep("20", length(train$diet)) 
Shapes[1:43] <- 17

pca.plot <- ggplot() +
  geom_point(data=pca.scores[44:95,], aes(x = PC1, y= PC2, color = Diets[44:95], shape = Shapes[44:95])) + 
  scale_color_manual(values = pal[c(2:7)])+ #no faunivores in primate data set, so exclude colour for faunivores (black)
  scale_fill_manual(values = pal[c(2:7)]) +
  theme(legend.key=element_rect(fill="white"),
        legend.position= "none", 
        panel.background = element_blank(), 
        axis.line = element_line(colour = "black"),
        plot.title = element_text( hjust = 0.5)) +
  ggtitle("PCA marsupial (m2 & m3) and primate ariaDNE + RFI + size")+
  stat_chull(data=pca.scores[44:95,],aes(x = PC1, y= PC2,color = Diets[44:95], fill = Diets[44:95]), alpha = 0.1, geom = "polygon")+
  labs(x = "PC1 (61.39%)", y = "PC2 (28.58%)")

ppcamarsprim <- pca.plot +geom_point(data=marsupial,aes(x = PC1, y= PC2), color = labels_color, shape = 17, size = 2)+
  geom_text(data=marsupial, aes(x = PC1, y= PC2, label = labels), size = 4, color = labels_color, vjust = 1.5)+
  geom_segment(data = pca.results$rotation, aes(x = 0, y = 0, xend = (PC1*4),
                                                yend = (PC2*1.9)), arrow = arrow(length = unit(1/2, "picas")),color = "black", linewidth = 0.1) +
  annotate("text", x = (pca.results$rotation[,1]*4.2), y = (pca.results$rotation[,2]*2.2),
           label = c("ariaDNE", "RFI","lnOA"), color = "darkgrey")  

library(ggpubr)
library(cowplot)
library(patchwork)

blank_p <- plot_spacer() + theme_void()
leg12 <- plot_grid(leg,
                   nrow = 1)

final_p <- plot_grid(leg,
                     ppcamarsprim,
                     nrow = 2,
                     rel_heights = c(1, 12)
)

#now with ALL data points labeled
#let's edit it now to only give convex hulls to the marsupials and have the primate data be in the background
#let's edit it to give primates same diet colours to see if this is clearer or more confusing
marsupial <- pca.scores[1:43,]
labels <- rownames(data)
labels_color <- rep("#000000", length(train$diet[1:43])) #faunivory
labels_color[c(which(data$diet == "Folivory"))] <- "#009E73"
labels_color[c(which(data$diet == "Frugivory"))] <- "#F5C710" #or try this darker yellow? "#F5C710" (light is "#F0E442")
labels_color[c(which(data$diet == "Frugivory-Insectivory"))] <- "#0072B2"
labels_color[c(which(data$diet == "Insectivory"))] <- "#D55E00"
labels_color[c(which(data$diet == "Omnivory"))] <- "#CC79A7"
labels_color[c(which(data$diet == "Hard-object feeder"))] <- "#999999"


Shapes <- rep("20", length(train$diet)) 
Shapes[1:43] <- 17

pca.plot <- ggplot() +
  geom_point(data=pca.scores[44:95,], aes(x = PC1, y= PC2, color = Diets[44:95], shape = Shapes[44:95])) + 
  scale_color_manual(values = pal[c(2:7)])+ #no faunivores in primate data set, so exclude colour for faunivores (black)
  scale_fill_manual(values = pal[c(2:7)]) +
  theme(legend.key=element_rect(fill="white"),
        legend.position= "none", 
        panel.background = element_blank(), 
        axis.line = element_line(colour = "black"),
        plot.title = element_text( hjust = 0.5)) +
  ggtitle("PCA marsupial (m2 & m3) and primate ariaDNE + RFI + size")+
  stat_chull(data=pca.scores[44:95,],aes(x = PC1, y= PC2,color = Diets[44:95], fill = Diets[44:95]), alpha = 0.1, geom = "polygon")+
  labs(x = "PC1 (61.39%)", y = "PC2 (28.58%)")

ppcamarsprim <- pca.plot +geom_point(data=marsupial,aes(x = PC1, y= PC2), color = labels_color[1:43], shape = 17, size = 2)+
  geom_text(data=pca.scores[1:43,], aes(x = PC1, y= PC2, label = labels[1:43]), size = 4, color = labels_color[1:43], vjust = 1.5)+
  geom_text(data=pca.scores[44:95,], aes(x = PC1, y= PC2, label = labels[44:95]), size = 3, color = labels_color[44:95], vjust = 1.5)+
  geom_segment(data = pca.results$rotation, aes(x = 0, y = 0, xend = (PC1*2),
                                                yend = (PC2*2)), arrow = arrow(length = unit(1/2, "picas")),color = "black", linewidth = 0.1) +
  annotate("text", x = (pca.results$rotation[,1]*2.2), y = (pca.results$rotation[,2]*2.2),
           label = c("ariaDNE", "RFI","lnOA"), color = "darkgrey")  

blank_p <- plot_spacer() + theme_void()
leg12 <- plot_grid(leg,
                   nrow = 1)

final_p <- plot_grid(leg,
                     ppcamarsprim,
                     nrow = 2,
                     rel_heights = c(1, 12)
)

##############
#START OF CODE for boxplots
##############

setwd("/Volumes/Veni/Amy/R-analyses")

#load the following libraries 
library(MASS)
library(ggplot2)
library(ggpubr)
library(cowplot)
library(patchwork)
library(dplyr)
library(ggfortify)
library(car)
library(dunn.test)
library(rstatix)
#source("posthoc_code.R")
library(klaR)
###################################
#Visualization: boxplots ##
###################################

######
#BOXPLOT total sample, marsupial m2 and m3 separate
######
#load data
data1 <- read.csv("molaR_Batch_smHCL_primates_marsupials_SR4_RB.csv")
View(data1)

#BOXPLOTS total sample
#this is particularly useful to see if there are big differences between our different samples
#primates are all plastic casts of teeth, marsupials are all scans of original specimens
data1$diet <- factor(data1$diet, levels=c("Omnivory","Hard-object feeder", "Frugivory","Frugivory-Insectivory","Insectivory","Folivory","Faunivory"))

Diets = data1$diet
#data1$group <- factor(data1$group, levels=c("plat m2","strep m2","marsupial m2", "marsupial m3"))
pal <- as.vector(palette.colors(palette = "Okabe-Ito"))
pal <- pal[c(7,6,5,4)]
Labels = data1$group

#ariaDNE plot for legend
p.DNE <- ggplot(data1, aes(x = Diets, y = ariaDNE0.08, colour = group, shape = group)) + 
  #geom_violin()+
  geom_boxplot(width = 0.4,outlier.shape = NA, position =position_dodge(0.45) ) +
  geom_point(aes(colour = group),size = 1,
             position = position_jitterdodge(jitter.width = 0.1,dodge.width = 0.45)) +
  theme(legend.key=element_rect(fill="white"),
        legend.position= "top", 
        panel.background = element_blank(), 
        axis.line = element_line(colour = "black"),
        axis.title.x=element_blank()) +
  scale_x_discrete(labels=c('Om', 'HO','Fr', 'Fr-In','In','Fo','Fa'))+
  labs(y= "ariaDNE")+   
  scale_color_manual(values = c(pal))+
  scale_fill_manual(values = c(pal)) +
  scale_shape_manual(values=c(4,17,20,6))

#the next line allows you to set the colors 
p.DNE   

leg <- get_legend(p.DNE)

#ariaDNE
p.ariaDNE <- ggplot(data1, aes(x = Diets, y = ariaDNE0.08, colour = group, shape = group)) + 
  #geom_violin()+
  geom_boxplot(width = 0.4,outlier.shape = NA, position =position_dodge(0.45) ) +
  geom_point(aes(colour = group),size = 1,
             position = position_jitterdodge(jitter.width = 0.1,dodge.width = 0.45)) +
  theme(legend.key=element_rect(fill="white"),
        legend.position= "none", 
        panel.background = element_blank(), 
        axis.line = element_line(colour = "black"),
        axis.title.x=element_blank()) +
  scale_x_discrete(labels=c('Om', 'HO','Fr', 'Fr-In','In','Fo','Fa'))+
  labs(y= "ariaDNE")+  
  scale_color_manual(values = c(pal))+
  scale_fill_manual(values = c(pal)) +
  scale_shape_manual(values=c(4,17,20,6))

#the next line allows you to set the colors 
p.ariaDNE  

#DNE
p.DNE <- ggplot(data1, aes(x = Diets, y = DNE, colour = group, shape = group)) + 
  #geom_violin()+
  geom_boxplot(width = 0.4,outlier.shape = NA, position =position_dodge(0.45) ) +
  geom_point(aes(colour = group),size = 1,
             position = position_jitterdodge(jitter.width = 0.1,dodge.width = 0.45)) +
  theme(legend.key=element_rect(fill="white"),
        legend.position= "none", 
        panel.background = element_blank(), 
        axis.line = element_line(colour = "black"),
        axis.title.x=element_blank()) +
  scale_x_discrete(labels=c('Om', 'HO','Fr', 'Fr-In','In','Fo','Fa'))+
  labs(y= "DNE")+
  scale_color_manual(values = c(pal))+
  scale_fill_manual(values = c(pal)) +
  scale_shape_manual(values=c(4,17,20,6))

#the next line allows you to set the colors 
p.DNE  

#Convex DNE
p.CDNE <- ggplot(data1, aes(x = Diets, y = Convex_DNE, colour = group, shape = group)) + 
  #geom_violin()+
  geom_boxplot(width = 0.4,outlier.shape = NA, position =position_dodge(0.45) ) +
  geom_point(aes(colour = group),size = 1,
             position = position_jitterdodge(jitter.width = 0.1,dodge.width = 0.45)) +
  theme(legend.key=element_rect(fill="white"),
        legend.position= "none", 
        panel.background = element_blank(), 
        axis.line = element_line(colour = "black"),
        axis.title.x=element_blank()) +
  scale_x_discrete(labels=c('Om', 'HO','Fr', 'Fr-In','In','Fo','Fa'))+
  labs(y= "convex DNE")+ 
  scale_color_manual(values = c(pal))+
  scale_fill_manual(values = c(pal)) +
  scale_shape_manual(values=c(4,17,20,6))

#the next line allows you to set the colors 
p.CDNE  

p.OPCR <- ggplot(data1, aes(x = Diets, y = OPCR, colour = group, shape = group)) + 
  #geom_violin()+
  geom_boxplot(width = 0.4,outlier.shape = NA, position =position_dodge(0.45) ) +
  geom_point(aes(colour = group),size = 1,
             position = position_jitterdodge(jitter.width = 0.1,dodge.width = 0.45)) +
  theme(legend.key=element_rect(fill="white"),
        legend.position= "none", 
        panel.background = element_blank(), 
        axis.line = element_line(colour = "black"),
        axis.title.x=element_blank()) +
  scale_x_discrete(labels=c('Om', 'HO','Fr', 'Fr-In','In','Fo','Fa'))+
  labs(y= "OPCR") +
  scale_color_manual(values = c(pal))+
  scale_fill_manual(values = c(pal)) +
  scale_shape_manual(values=c(4,17,20,6))

#the next line allows you to set the colors 
p.OPCR 

p.RFI <- ggplot(data1, aes(x = Diets, y = RFI, colour = group, shape = group)) + 
  #geom_violin()+
  geom_boxplot(width = 0.4,outlier.shape = NA, position =position_dodge(0.45) ) +
  geom_point(aes(colour = group),size = 1,
             position = position_jitterdodge(jitter.width = 0.1,dodge.width = 0.45)) +
  theme(legend.key=element_rect(fill="white"),
        legend.position= "none", 
        panel.background = element_blank(), 
        axis.line = element_line(colour = "black"),
        axis.title.x=element_blank()) +
  scale_x_discrete(labels=c('Om', 'HO','Fr', 'Fr-In','In','Fo','Fa'))+
  labs(y= "RFI")+ 
  scale_color_manual(values = c(pal))+
  scale_fill_manual(values = c(pal)) +
  scale_shape_manual(values=c(4,17,20,6))

#the next line allows you to set the colors 
p.RFI 

#measure of tooth size, we need to take the natural log to account for allometry
data1$lnOA <- log(data1$X2D_Area)

p.lnOA <- ggplot(data1, aes(x = Diets, y = lnOA, colour = group, shape = group)) + 
  #geom_violin()+
  geom_boxplot(width = 0.4,outlier.shape = NA, position =position_dodge(0.45) ) +
  geom_point(aes(colour = group),size = 1,
             position = position_jitterdodge(jitter.width = 0.1,dodge.width = 0.45)) +
  theme(legend.key=element_rect(fill="white"),
        legend.position= "none", 
        panel.background = element_blank(), 
        axis.line = element_line(colour = "black"),
        axis.title.x=element_blank()) +
  scale_x_discrete(labels=c('Om', 'HO','Fr', 'Fr-In','In','Fo','Fa'))+
  labs(y= "ln(Outline Area)")+ 
  scale_color_manual(values = c(pal))+
  scale_fill_manual(values = c(pal)) +
  scale_shape_manual(values=c(4,17,20,6))

#the next line allows you to set the colors 
p.lnOA

p.trita <- ggplot(data1, aes(x = Diets, y = TriTaHI, colour = group, shape = group)) + 
  #geom_violin(  )+
  geom_boxplot(width = 0.4,outlier.shape = NA, position =position_dodge(0.45) ) +
  geom_point(aes(colour = group),size = 1,
             position = position_jitterdodge(jitter.width = 0.1,dodge.width = 0.45)) +
  theme(legend.key=element_rect(fill="white"),
        legend.position= "none", 
        panel.background = element_blank(), 
        axis.line = element_line(colour = "black"),
        axis.title.x=element_blank()) +
  scale_x_discrete(labels=c('Om', 'HO','Fr', 'Fr-In','In','Fo','Fa'))+
  labs(y= "Trigonid-Talonid HI")+ 
  scale_color_manual(values = c(pal))+
  scale_fill_manual(values = c(pal)) +
  scale_shape_manual(values=c(4,17,20,6))

#the next line allows you to set the colors 
p.trita

p.ariaDNECV <- ggplot(data1, aes(x = Diets, y = ariaDNE_CV, colour = group, shape = group)) + 
  #geom_violin()+
  geom_boxplot(width = 0.4,outlier.shape = NA, position =position_dodge(0.45) ) +
  geom_point(aes(colour = group),size = 1,
             position = position_jitterdodge(jitter.width = 0.1,dodge.width = 0.45)) +
  theme(legend.key=element_rect(fill="white"),
        legend.position= "none", 
        panel.background = element_blank(), 
        axis.line = element_line(colour = "black"),
        axis.title.x=element_blank()) +
  scale_x_discrete(labels=c('Om', 'HO','Fr', 'Fr-In','In','Fo','Fa'))+
  labs(y= "ariaDNE CV")+ 
  scale_color_manual(values = c(pal))+
  scale_fill_manual(values = c(pal)) +
  scale_shape_manual(values=c(4,17,20,6))

#the next line allows you to set the colors 
p.ariaDNECV

p.ariaDNEsign <- ggplot(data1, aes(x = Diets, y = H_positiveDNE, colour = group, shape = group)) + 
  #geom_violin()+
  geom_boxplot(width = 0.4,outlier.shape = NA, position =position_dodge(0.45) ) +
  geom_point(aes(colour = group),size = 1,
             position = position_jitterdodge(jitter.width = 0.1,dodge.width = 0.45)) +
  theme(legend.key=element_rect(fill="white"),
        legend.position= "none", 
        panel.background = element_blank(), 
        axis.line = element_line(colour = "black"),
        axis.title.x=element_blank()) +
  scale_x_discrete(labels=c('Om', 'HO','Fr', 'Fr-In','In','Fo','Fa'))+
  labs(y= "positive ariaDNE")+ 
  scale_color_manual(values = c(pal))+
  scale_fill_manual(values = c(pal)) +
  scale_shape_manual(values=c(4,17,20,6))

#the next line allows you to set the colors 
p.ariaDNEsign

#now group all plots
all <- ggarrange(p.ariaDNE, p.RFI,p.lnOA,p.trita, p.OPCR,p.ariaDNECV,
                 labels = c("a", "b", "c", "d","e","f"),
                 ncol = 2, nrow = 3)
#common.legend = TRUE, legend = "bottom")

blank_p <- plot_spacer() + theme_void()
leg12 <- plot_grid(leg,
                   nrow = 2)

final_p <- plot_grid(leg12,
                     all,
                     nrow = 2,
                     rel_heights = c(1, 12)
)


#now group all DNE, Convex DNE and ariaDNE plots
all <- ggarrange(p.ariaDNE, p.ariaDNEsign,p.DNE, p.CDNE, 
                 labels = c("a", "b", "c", "d"),
                 ncol = 2, nrow = 2)
#common.legend = TRUE, legend = "bottom")

blank_p <- plot_spacer() + theme_void()
leg12 <- plot_grid(leg,
                   nrow = 2)

final_p <- plot_grid(leg12,
                     all,
                     nrow = 2,
                     rel_heights = c(1, 12)
)

######
#boxplots total sample but with marsupials m2 & m3 grouped together
######
#load data
data1 <- read.csv("molaR_Batch_smHCL_primates_marsupials_SR4_RB.csv")

#BOXPLOTS total sample 
#this is particularly useful to see if there are big differences between our different samples
#primates are all plastic casts of teeth, marsupials are all scans of original specimens
data1$diet <- factor(data1$diet, levels=c("Omnivory","Hard-object feeder", "Frugivory","Frugivory-Insectivory","Insectivory","Faunivory","Folivory"))

Diets = data1$diet

#ariaDNE for legend
p.ariaDNE <- ggplot(data1, aes(x = Diets, y = ariaDNE0.08, fill = group)) + 
  geom_boxplot(width = 0.6,outlier.shape = NA, position = position_dodge2(preserve = "single"), colour = c("black"),) +
  theme(legend.key=element_rect(fill="white"),
        legend.position= "top", 
        panel.background = element_blank(), 
        axis.line = element_line(colour = "black"),
        axis.title.x=element_blank()) +
  scale_x_discrete(labels=c('Om','HO','Fr','Fr-In', 'In','Fau','Fo'), drop=F)+
  labs(y= "ariaDNE")+scale_fill_manual(values=c("grey90","white"))
p.ariaDNE 

leg <- get_legend(p.ariaDNE)

#ariaDNE without legend
p.ariaDNE <- ggplot(data1, aes(x = Diets, y = ariaDNE0.08, fill = group)) + 
  geom_boxplot(width = 0.6,outlier.shape = NA, position = position_dodge2(preserve = "single"), colour = c("black"),) +
  theme(legend.key=element_rect(fill="white"),
        legend.position= "none", 
        panel.background = element_blank(), 
        axis.line = element_line(colour = "black"),
        axis.title.x=element_blank()) +
  scale_x_discrete(labels=c('Om','HO','Fr','Fr-In', 'In','Fau','Fo'), drop=F)+
  labs(y= "ariaDNE")+scale_fill_manual(values=c("grey90","white"))+
  geom_signif(annotations ="**", y_position = c(0.102), xmin = c(4.85), xmax =c(5.15), color = "black", textsize=5, vjust=0.5,tip_length = 0.015)+
  #geom_signif(annotations ="***", y_position = c(0.75), xmin = c(2.85), xmax =c(3.15), color = "black",textsize=5, vjust=0.5)
  geom_signif(annotations ="***", y_position = c(0.091), xmin = c(6.85), xmax =(7.15), color = "black",textsize=5, vjust=0.5,tip_length = 0.015)


p.ariaDNE 

#RFI without legend
p.RFI <- ggplot(data1, aes(x = Diets, y = RFI, fill = group)) + 
  geom_boxplot(width = 0.6,outlier.shape = NA, position = position_dodge2(preserve = "single"), colour = c("black"),) +
  theme(legend.key=element_rect(fill="white"),
        legend.position= "none", 
        panel.background = element_blank(), 
        axis.line = element_line(colour = "black"),
        axis.title.x=element_blank()) +
  scale_x_discrete(labels=c('Om','HO','Fr','Fr-In', 'In','Fau','Fo'), drop=F)+
  labs(y= "RFI")+scale_fill_manual(values=c("grey90","white"))+ 
  geom_signif(annotations ="*", y_position = c(0.6), xmin = c(3.85), xmax =c(4.15), color = "black", textsize=5, vjust=0.5,tip_length = 0.015)

p.RFI

#lnOA without legend
data1$lnOA <- log(data1$X2D_Area)
p.lnOA <- ggplot(data1, aes(x = Diets, y = lnOA, fill = group)) + 
  geom_boxplot(width = 0.6,outlier.shape = NA, position = position_dodge2(preserve = "single"), colour = c("black"),) +
  theme(legend.key=element_rect(fill="white"),
        legend.position= "none", 
        panel.background = element_blank(), 
        axis.line = element_line(colour = "black"),
        axis.title.x=element_blank()) +
  scale_x_discrete(labels=c('Om','HO','Fr','Fr-In', 'In','Fau','Fo'), drop=F)+
  labs(y= "ln(Outline Area)")+scale_fill_manual(values=c("grey90","white"))+ 
  geom_signif(annotations ="**", y_position = c(4), xmin = c(6.85), xmax =c(7.15), color = "black", textsize=5, vjust=0.5,tip_length = 0.015)

p.lnOA

#TriTaHI without legend
p.TriTaHI <- ggplot(data1, aes(x = Diets, y = TriTaHI, fill = group)) + 
  geom_boxplot(width = 0.6,outlier.shape = NA, position = position_dodge2(preserve = "single"), colour = c("black"),) +
  theme(legend.key=element_rect(fill="white"),
        legend.position= "none", 
        panel.background = element_blank(), 
        axis.line = element_line(colour = "black"),
        axis.title.x=element_blank()) +
  scale_x_discrete(labels=c('Om','HO','Fr','Fr-In', 'In','Fau','Fo'), drop=F)+
  labs(y= "Trigonid-Talonid Height Index")+scale_fill_manual(values=c("grey90","white"))+ 
  geom_signif(annotations ="***", y_position = c(0.35), xmin = c(3.85), xmax =c(4.15), color = "black", textsize=5, vjust=0.5,tip_length = 0.015)+ 
  geom_signif(annotations ="**", y_position = c(0.2), xmin = c(6.85), xmax =c(7.15), color = "black", textsize=5, vjust=0.5,tip_length = 0.015)

p.TriTaHI

#OPCR without legend
p.OPCR <- ggplot(data1, aes(x = Diets, y = OPCR, fill = group)) + 
  geom_boxplot(width = 0.6,outlier.shape = NA, position = position_dodge2(preserve = "single"), colour = c("black"),) +
  theme(legend.key=element_rect(fill="white"),
        legend.position= "none", 
        panel.background = element_blank(), 
        axis.line = element_line(colour = "black"),
        axis.title.x=element_blank()) +
  scale_x_discrete(labels=c('Om','HO','Fr','Fr-In', 'In','Fau','Fo'), drop=F)+
  labs(y= "OPCR")+scale_fill_manual(values=c("grey90","white"))+
  annotate("label", x = 6, y = 290, label = "all ***", size = 6) 
p.OPCR

#ariaDNE CV 
p.ariaDNECV <- ggplot(data1, aes(x = Diets, y = ariaDNE_CV, fill = group)) + 
  geom_boxplot(width = 0.6,outlier.shape = NA, position = position_dodge2(preserve = "single"), colour = c("black"),) +
  theme(legend.key=element_rect(fill="white"),
        legend.position= "none", 
        panel.background = element_blank(), 
        axis.line = element_line(colour = "black"),
        axis.title.x=element_blank()) +
  scale_x_discrete(labels=c('Om','HO','Fr','Fr-In', 'In','Fau','Fo'), drop=F)+
  labs(y= "ariaDNE CV")+scale_fill_manual(values=c("grey90","white"))+
  annotate("label", x = 6, y = 1.24, label = "all ***", size = 6) 
p.ariaDNECV

#now group all plots
all <- ggarrange(p.ariaDNE, p.RFI,p.lnOA,p.TriTaHI, p.OPCR,p.ariaDNECV,
                 labels = c("a", "b", "c", "d","e","f"),
                 ncol = 2, nrow = 3)
#common.legend = TRUE, legend = "bottom")

blank_p <- plot_spacer() + theme_void()
leg12 <- plot_grid(leg,
                   nrow = 2)

final_p <- plot_grid(leg12,
                     all,
                     nrow = 2,
                     rel_heights = c(1, 12)
)


##ariaDNE trying to get the specimen values shown on top of the boxplots
#ariaDNE
data1$diet <- factor(data1$diet, levels=c("Omnivory","Hard-object feeder", "Frugivory","Frugivory-Insectivory","Insectivory","Faunivory","Folivory"))

Diets = data1$diet
pal <- as.vector(palette.colors(palette = "Okabe-Ito"))
pal[5] <- "#F5C710"
pal <- pal[c(7,6,5,4)]
Labels = data1$group

p.ariaDNE <- ggplot(data1, aes(x = Diets, y = ariaDNE0.08, fill = group)) + 
  geom_boxplot(width = 0.6,outlier.shape = NA, position = position_dodge2(preserve = "single"), colour = c("black"),) +
  geom_point(aes(colour = group,shape=group, group = group),
             #position = position_jitterdodge(jitter.width = 0.05,dodge.width = 0.45))+
             position = position_dodge(preserve = "total", width=0.6))+
  theme(legend.key=element_rect(fill="white"),
        legend.position= "top", 
        panel.background = element_blank(), 
        axis.line = element_line(colour = "black"),
        axis.title.x=element_blank()) +
  scale_x_discrete(labels=c('Om','HO','Fr','Fr-In', 'In','Fau','Fo'), drop=F)+
  labs(y= "ariaDNE")+scale_fill_manual(values=c("grey90","white"))+scale_color_manual(values=c(pal))  +scale_shape_manual(values=c(4,17,5,18,1))

leg <- get_legend(p.ariaDNE)

#ariaDNE without legend
p.ariaDNE <- ggplot(data1, aes(x = Diets, y = ariaDNE0.08, fill = group)) + 
  geom_boxplot(width = 0.6,outlier.shape = NA, position = position_dodge2(preserve = "single"), colour = c("black"),) +
  geom_point(aes(colour = group,shape=group, group = group),
             #position = position_jitterdodge(jitter.width = 0.05,dodge.width = 0.45))+
             position = position_dodge(preserve = "total", width=0.6))+
  theme(legend.key=element_rect(fill="white"),
        legend.position= "none", 
        panel.background = element_blank(), 
        axis.line = element_line(colour = "black"),
        axis.title.x=element_blank()) +
  scale_x_discrete(labels=c('Om','HO','Fr','Fr-In', 'In','Fau','Fo'), drop=F)+
  labs(y= "ariaDNE")+scale_fill_manual(values=c("grey90","white"))+scale_color_manual(values=c(pal))  +scale_shape_manual(values=c(4,17,5,18,1))

p.ariaDNE  

p.RFI <- ggplot(data1, aes(x = Diets, y = RFI, fill = group)) + 
  geom_boxplot(width = 0.6,outlier.shape = NA, position = position_dodge2(preserve = "single"), colour = c("black"),) +
  geom_point(aes(colour = group,shape=group, group = group),
             #position = position_jitterdodge(jitter.width = 0.05,dodge.width = 0.45))+
             position = position_dodge(preserve = "total", width=0.6))+
  theme(legend.key=element_rect(fill="white"),
        legend.position= "none", 
        panel.background = element_blank(), 
        axis.line = element_line(colour = "black"),
        axis.title.x=element_blank()) +
  scale_x_discrete(labels=c('Om','HO','Fr','Fr-In', 'In','Fau','Fo'), drop=F)+
  labs(y= "RFI")+scale_fill_manual(values=c("grey90","white"))+scale_color_manual(values=c(pal))  +scale_shape_manual(values=c(4,17,5,18,1))

p.RFI 

#measure of tooth size, we need to take the natural log to account for allometry
data1$lnOA <- log(data1$X2D_Area)

p.lnOA <- ggplot(data1, aes(x = Diets, y = lnOA, fill = group)) + 
  geom_boxplot(width = 0.6,outlier.shape = NA, position = position_dodge2(preserve = "single"), colour = c("black"),) +
  geom_point(aes(colour = group,shape=group, group = group),
             #position = position_jitterdodge(jitter.width = 0.05,dodge.width = 0.45))+
             position = position_dodge(preserve = "total", width=0.6))+
  theme(legend.key=element_rect(fill="white"),
        legend.position= "none", 
        panel.background = element_blank(), 
        axis.line = element_line(colour = "black"),
        axis.title.x=element_blank()) +
  scale_x_discrete(labels=c('Om','HO','Fr','Fr-In', 'In','Fau','Fo'), drop=F)+
  labs(y= "ln(Outline Area)")+scale_fill_manual(values=c("grey90","white"))+scale_color_manual(values=c(pal))  +scale_shape_manual(values=c(4,17,5,18,1))

#the next line allows you to set the colors 
p.lnOA

p.trita <- ggplot(data1, aes(x = Diets, y = TriTaHI, fill = group)) + 
  geom_boxplot(width = 0.6,outlier.shape = NA, position = position_dodge2(preserve = "single"), colour = c("black"),) +
  geom_point(aes(colour = group,shape=group, group = group),
             #position = position_jitterdodge(jitter.width = 0.05,dodge.width = 0.45))+
             position = position_dodge(preserve = "total", width=0.6))+
  theme(legend.key=element_rect(fill="white"),
        legend.position= "none", 
        panel.background = element_blank(), 
        axis.line = element_line(colour = "black"),
        axis.title.x=element_blank()) +
  scale_x_discrete(labels=c('Om','HO','Fr','Fr-In', 'In','Fau','Fo'), drop=F)+
  labs(y= "TriTaHI")+scale_fill_manual(values=c("grey90","white"))+scale_color_manual(values=c(pal))  +scale_shape_manual(values=c(4,17,5,18,1))

#the next line allows you to set the colors 
p.trita

p.ariaDNECV <- ggplot(data1, aes(x = Diets, y = ariaDNE_CV, fill = group)) + 
  geom_boxplot(width = 0.6,outlier.shape = NA, position = position_dodge2(preserve = "single"), colour = c("black"),) +
  geom_point(aes(colour = group,shape=group, group = group),
             #position = position_jitterdodge(jitter.width = 0.05,dodge.width = 0.45))+
             position = position_dodge(preserve = "total", width=0.6))+
  theme(legend.key=element_rect(fill="white"),
        legend.position= "none", 
        panel.background = element_blank(), 
        axis.line = element_line(colour = "black"),
        axis.title.x=element_blank()) +
  scale_x_discrete(labels=c('Om','HO','Fr','Fr-In', 'In','Fau','Fo'), drop=F)+
  labs(y= "ariaDNE CV)")+scale_fill_manual(values=c("grey90","white"))+scale_color_manual(values=c(pal))  +scale_shape_manual(values=c(4,17,5,18,1))

#
p.ariaDNECV

p.OPCR <- ggplot(data1, aes(x = Diets, y = OPCR, fill = group)) + 
  geom_boxplot(width = 0.6,outlier.shape = NA, position = position_dodge2(preserve = "single"), colour = c("black"),) +
  geom_point(aes(colour = group,shape=group, group = group),
             #position = position_jitterdodge(jitter.width = 0.05,dodge.width = 0.45))+
             position = position_dodge(preserve = "total", width=0.6))+
  theme(legend.key=element_rect(fill="white"),
        legend.position= "none", 
        panel.background = element_blank(), 
        axis.line = element_line(colour = "black"),
        axis.title.x=element_blank()) +
  scale_x_discrete(labels=c('Om','HO','Fr','Fr-In', 'In','Fau','Fo'), drop=F)+
  labs(y= "OPCR)")+scale_fill_manual(values=c("grey90","white"))+scale_color_manual(values=c(pal))  +scale_shape_manual(values=c(4,17,5,18,1))


#the next line allows you to set the colors 
p.OPCR

#now group all plots
all <- ggarrange(p.ariaDNE, p.RFI,p.lnOA,p.trita, p.OPCR,p.ariaDNECV,
                 labels = c("A", "B", "C", "D","E","F"),
                 ncol = 2, nrow = 3)
#common.legend = TRUE, legend = "bottom")

blank_p <- plot_spacer() + theme_void()
leg12 <- plot_grid(leg,
                   nrow = 2)

final_p <- plot_grid(leg12,
                     all,
                     nrow = 2,
                     rel_heights = c(1, 12)
)


#now group all DNE, Convex DNE and ariaDNE plots
all <- ggarrange(p.ariaDNE, p.ariaDNEwt, p.ariaDNE_sign,p.DNE, p.CDNE, 
                 labels = c("a", "b", "c", "d","e"),
                 ncol = 3, nrow = 2)
#common.legend = TRUE, legend = "bottom")

blank_p <- plot_spacer() + theme_void()
leg12 <- plot_grid(leg,
                   nrow = 2)

final_p <- plot_grid(leg12,
                     all,
                     nrow = 2,
                     rel_heights = c(1, 12)
)


#####################
#BOXPLOTS MARSUPIALS
#####################
#load data
data1 <- read.csv("molaR_Batch_smHCL_primates_marsupials_SR4_RB.csv")

pal <- as.vector(palette.colors(palette = "Okabe-Ito")) #in previous boxplots we used 7th and 6th for mars m2 and m3
#"#D55E00" "#0072B2" 

#here I split op our data1 object into two data files: 1 for primates (dataprim) and one for marsupials (datamars)
dataprim <- data1[1:175,]
datamars <- data1[176:256,]

#here I re-order the dietary categories so that they go in the order I want them to be in (and that make sense to me)
datamars$diet <- factor(datamars$diet , levels=c("Omnivory","Frugivory","Frugivory-Insectivory","Insectivory","Faunivory","Folivory"))
Diets = datamars$diet

#ariaDNE
p.DNE <- ggplot(datamars, aes(x = Diets, y = ariaDNE0.08, colour = group1,shape=group1)) + 
  #geom_violin()+
  geom_boxplot(width = 0.4,outlier.shape = NA, position =position_dodge(0.45) ) +
  geom_point(aes(colour = group1),
             position = position_jitterdodge(jitter.width = 0.1,dodge.width = 0.45)) +
  theme(legend.key=element_rect(fill="white"),
        legend.position= "top", 
        panel.background = element_blank(), 
        axis.line = element_line(colour = "black"),
        axis.title.x=element_blank()) +
  scale_x_discrete(labels=c('Om','Fr','Fr-In', 'In', 'Fau','Fo'))+
  labs(y= "ariaDNE")+ scale_color_manual(values=c("#D55E00", "#0072B2" ))  +scale_shape_manual(values=c(4,17))

#the next line allows you to set the colors 
p.DNE 

leg <- get_legend(p.DNE)

#ariaDNE
p.DNE <- ggplot(datamars, aes(x = Diets, y = ariaDNE0.08, colour = group1,shape=group1)) + 
  #geom_violin()+
  geom_boxplot(width = 0.4,outlier.shape = NA, position =position_dodge(0.45) ) +
  geom_point(aes(colour = group1),
             position = position_jitterdodge(jitter.width = 0.1,dodge.width = 0.45)) +
  theme(legend.key=element_rect(fill="white"),
        legend.position= "none", 
        panel.background = element_blank(), 
        axis.line = element_line(colour = "black"),
        axis.title.x=element_blank()) +
  scale_x_discrete(labels=c('Om','Fr','Fr-In', 'In', 'Fau','Fo*'))+
  labs(y= "ariaDNE")+ scale_color_manual(values=c("#D55E00", "#0072B2" ))  +scale_shape_manual(values=c(4,17))

#the next line allows you to set the colors 
p.DNE 

#RFI
p.RFI <- ggplot(datamars, aes(x = Diets, y = RFI, colour = group1,shape=group1)) + 
  #geom_violin()+
  geom_boxplot(width = 0.4,outlier.shape = NA, position =position_dodge(0.45) ) +
  geom_point(aes(colour = group1),
             position = position_jitterdodge(jitter.width = 0.1,dodge.width = 0.45)) +
  theme(legend.key=element_rect(fill="white"),
        legend.position= "none", 
        panel.background = element_blank(), 
        axis.line = element_line(colour = "black"),
        axis.title.x=element_blank()) +
  scale_x_discrete(labels=c('Om','Fr','Fr-In', 'In', 'Fau','Fo'))+
  labs(y= "RFI")+ scale_color_manual(values=c("#D55E00", "#0072B2" ))  +scale_shape_manual(values=c(4,17))

#the next line allows you to set the colors 
p.RFI

#OPCR
p.OPCR <- ggplot(datamars, aes(x = Diets, y = OPCR, colour = group1,shape=group1)) + 
  #geom_violin()+
  geom_boxplot(width = 0.4,outlier.shape = NA, position =position_dodge(0.45) ) +
  geom_point(aes(colour = group1),
             position = position_jitterdodge(jitter.width = 0.1,dodge.width = 0.45)) +
  theme(legend.key=element_rect(fill="white"),
        legend.position= "none", 
        panel.background = element_blank(), 
        axis.line = element_line(colour = "black"),
        axis.title.x=element_blank()) +
  scale_x_discrete(labels=c('Om','Fr','Fr-In', 'In', 'Fau','Fo'))+
  labs(y= "OPCR")+ scale_color_manual(values=c("#D55E00", "#0072B2" ))  +scale_shape_manual(values=c(4,17))

#the next line allows you to set the colors 
p.OPCR

#lnOA (natural log of the 2D outline area (or "footprint" area of tooth))
datamars$lnOA <- log(datamars$X2D_Area)

#lnOA
p.lnOA <- ggplot(datamars, aes(x = Diets, y = lnOA, colour = group1,shape=group1)) + 
  #geom_violin()+
  geom_boxplot(width = 0.4,outlier.shape = NA, position =position_dodge(0.45) ) +
  geom_point(aes(colour = group1),
             position = position_jitterdodge(jitter.width = 0.1,dodge.width = 0.45)) +
  theme(legend.key=element_rect(fill="white"),
        legend.position= "none", 
        panel.background = element_blank(), 
        axis.line = element_line(colour = "black"),
        axis.title.x=element_blank()) +
  scale_x_discrete(labels=c('Om','Fr','Fr-In', 'In*', 'Fau**','Fo'))+
  labs(y= "ln(Outline Area)")+ scale_color_manual(values=c("#D55E00", "#0072B2" ))  +scale_shape_manual(values=c(4,17))

#the next line allows you to set the colors 
p.lnOA

#trigonid talonid Height Index Difference
p.TriTaHD <- ggplot(datamars, aes(x = Diets, y = TriTaHI, colour = group1,shape=group1)) + 
  #geom_violin()+
  geom_boxplot(width = 0.4,outlier.shape = NA, position =position_dodge(0.45) ) +
  geom_point(aes(colour = group1),
             position = position_jitterdodge(jitter.width = 0.1,dodge.width = 0.45)) +
  theme(legend.key=element_rect(fill="white"),
        legend.position= "none", 
        panel.background = element_blank(), 
        axis.line = element_line(colour = "black"),
        axis.title.x=element_blank()) +
  scale_x_discrete(labels=c('Om','Fr','Fr-In', 'In', 'Fau','Fo*'))+
  labs(y= "Trigonid-Talonid Relief")+ scale_color_manual(values=c("#D55E00", "#0072B2" ))  +scale_shape_manual(values=c(4,17))

#the next line allows you to set the colors 
p.TriTaHD

#ariaDNE CV
p.ariaDNECV <- ggplot(datamars, aes(x = Diets, y = ariaDNE_CV, colour = group1,shape=group1)) + 
  #geom_violin()+
  geom_boxplot(width = 0.4,outlier.shape = NA, position =position_dodge(0.45) ) +
  geom_point(aes(colour = group1),
             position = position_jitterdodge(jitter.width = 0.1,dodge.width = 0.45)) +
  theme(legend.key=element_rect(fill="white"),
        legend.position= "none", 
        panel.background = element_blank(), 
        axis.line = element_line(colour = "black"),
        axis.title.x=element_blank()) +
  scale_x_discrete(labels=c('Om','Fr','Fr-In', 'In', 'Fau','Fo'))+
  labs(y= "ariaDNE CV")+ scale_color_manual(values=c("#D55E00", "#0072B2" ))  +scale_shape_manual(values=c(4,17))

#the next line allows you to set the colors 
p.ariaDNECV


all <- ggarrange(p.DNE , p.OPCR, p.RFI,p.lnOA,p.TriTaHD,p.ariaDNECV,
                 labels = c("A", "B", "C", "D", "E", "F"),
                 ncol = 2, nrow = 3)
#common.legend = TRUE, legend = "bottom")

blank_p <- plot_spacer() + theme_void()
leg12 <- plot_grid(leg,
                   nrow = 2)

final_p <- plot_grid(leg12,
                     all,
                     nrow = 2,
                     rel_heights = c(1, 12))

#now the same but m2 and m3 combined
#ariaDNE
p.ariaDNE <- ggplot(datamars, aes(x = Diets, y = ariaDNE0.08)) + 
  #geom_violin()+
  geom_boxplot(width = 0.4,outlier.shape = NA, position =position_dodge(0.42) ) +
  geom_point(aes(colour = group1,shape=group1),
             position = position_jitterdodge(jitter.width = 0.1,dodge.width = 0.4)) +
  theme(legend.key=element_rect(fill="white"),
        legend.position= "none", 
        panel.background = element_blank(), 
        axis.line = element_line(colour = "black"),
        axis.title.x=element_blank()) +
  scale_x_discrete(labels=c('Om','Fr','Fr-In', 'In', 'Fau','Fo*'))+
  labs(y= "ariaDNE")+scale_color_manual(values=c("#D55E00", "#0072B2" ))  +scale_shape_manual(values=c(4,17))

p.ariaDNE 

#ariaDNE but AFTER watertight function
p.ariaDNEwt <- ggplot(datamars, aes(x = Diets, y = H_DNE)) + 
  #geom_violin()+
  geom_boxplot(width = 0.4,outlier.shape = NA, position =position_dodge(0.42) ) +
  geom_point(aes(colour = group1,shape=group1),
             position = position_jitterdodge(jitter.width = 0.1,dodge.width = 0.4)) +
  theme(legend.key=element_rect(fill="white"),
        legend.position= "none", 
        panel.background = element_blank(), 
        axis.line = element_line(colour = "black"),
        axis.title.x=element_blank()) +
  scale_x_discrete(labels=c('Om','Fr','Fr-In', 'In', 'Fau','Fo*'))+
  labs(y= "ariaDNE (watertight)")+scale_color_manual(values=c("#D55E00", "#0072B2" ))  +scale_shape_manual(values=c(4,17))

p.ariaDNEwt

#ariaDNE sign
p.ariaDNEsign <- ggplot(datamars, aes(x = Diets, y = H_positiveDNE)) + 
  #geom_violin()+
  geom_boxplot(width = 0.4,outlier.shape = NA, position =position_dodge(0.42) ) +
  geom_point(aes(colour = group1,shape=group1),
             position = position_jitterdodge(jitter.width = 0.1,dodge.width = 0.4)) +
  theme(legend.key=element_rect(fill="white"),
        legend.position= "none", 
        panel.background = element_blank(), 
        axis.line = element_line(colour = "black"),
        axis.title.x=element_blank()) +
  scale_x_discrete(labels=c('Om','Fr','Fr-In', 'In', 'Fau','Fo*'))+
  labs(y= "positive ariaDNE")+scale_color_manual(values=c("#D55E00", "#0072B2" ))  +scale_shape_manual(values=c(4,17))

p.ariaDNEsign

#DNE
p.DNE <- ggplot(datamars, aes(x = Diets, y = DNE)) + 
  #geom_violin()+
  geom_boxplot(width = 0.4,outlier.shape = NA, position =position_dodge(0.42) ) +
  geom_point(aes(colour = group1,shape=group1),
             position = position_jitterdodge(jitter.width = 0.1,dodge.width = 0.4)) +
  theme(legend.key=element_rect(fill="white"),
        legend.position= "none", 
        panel.background = element_blank(), 
        axis.line = element_line(colour = "black"),
        axis.title.x=element_blank()) +
  scale_x_discrete(labels=c('Om','Fr','Fr-In', 'In', 'Fau','Fo*'))+
  labs(y= "DNE")+scale_color_manual(values=c("#D55E00", "#0072B2" ))  +scale_shape_manual(values=c(4,17))

p.DNE 

#convex DNE
p.CDNE <- ggplot(datamars, aes(x = Diets, y = Convex_DNE)) + 
  #geom_violin()+
  geom_boxplot(width = 0.4,outlier.shape = NA, position =position_dodge(0.42) ) +
  geom_point(aes(colour = group1,shape=group1),
             position = position_jitterdodge(jitter.width = 0.1,dodge.width = 0.4)) +
  theme(legend.key=element_rect(fill="white"),
        legend.position= "none", 
        panel.background = element_blank(), 
        axis.line = element_line(colour = "black"),
        axis.title.x=element_blank()) +
  scale_x_discrete(labels=c('Om','Fr','Fr-In', 'In', 'Fau','Fo*'))+
  labs(y= "convex DNE")+scale_color_manual(values=c("#D55E00", "#0072B2" ))  +scale_shape_manual(values=c(4,17))

p.CDNE

#RFI
p.RFI <- ggplot(datamars, aes(x = Diets, y = RFI)) + 
  #geom_violin()+
  geom_boxplot(width = 0.4,outlier.shape = NA, position =position_dodge(0.42) ) +
  geom_point(aes(colour = group1,shape=group1),
             position = position_jitterdodge(jitter.width = 0.1,dodge.width = 0.4)) +
  theme(legend.key=element_rect(fill="white"),
        legend.position= "none", 
        panel.background = element_blank(), 
        axis.line = element_line(colour = "black"),
        axis.title.x=element_blank()) +
  scale_x_discrete(labels=c('Om','Fr','Fr-In', 'In', 'Fau','Fo'))+
  labs(y= "RFI")+scale_color_manual(values=c("#D55E00", "#0072B2" ))  +scale_shape_manual(values=c(4,17))+
  geom_signif(annotations ="*", y_position = c(0.72), xmin = c(1), xmax =c(6), color = "black", textsize=5, vjust=0.5)+
  geom_signif(annotations ="**", y_position = c(0.68), xmin = c(5), xmax =c(6), color = "black",textsize=5, vjust=0.5)+
  geom_signif(annotations ="*", y_position = c(0.70), xmin = c(4), xmax =c(5), color = "black",textsize=5, vjust=0.5)

p.RFI

#OPCR
p.OPCR <- ggplot(datamars, aes(x = Diets, y = OPCR)) + 
  #geom_violin()+
  geom_boxplot(width = 0.4,outlier.shape = NA, position =position_dodge(0.42) ) +
  geom_point(aes(colour = group1, shape = group1),
             position = position_jitterdodge(jitter.width = 0.1,dodge.width = 0.4)) +
  theme(legend.key=element_rect(fill="white"),
        legend.position= "none", 
        panel.background = element_blank(), 
        axis.line = element_line(colour = "black"),
        axis.title.x=element_blank()) +
  scale_x_discrete(labels=c('Om','Fr','Fr-In', 'In', 'Fau','Fo'))+
  labs(y= "OPCR")+scale_color_manual(values=c("#D55E00", "#0072B2" ))  +scale_shape_manual(values=c(4,17))

p.OPCR

#lnOA (natural log of the 2D outline area (or "footprint" area of tooth))
datamars$lnOA <- log(datamars$X2D_Area)

#lnOA
p.lnOA <- ggplot(datamars, aes(x = Diets, y = lnOA)) + 
  #geom_violin()+
  geom_boxplot(width = 0.4,outlier.shape = NA, position =position_dodge(0.42) ) +
  geom_point(aes(colour = group1, shape=group1),
             position = position_jitterdodge(jitter.width = 0.1,dodge.width = 0.4)) +
  theme(legend.key=element_rect(fill="white"),
        legend.position= "none", 
        panel.background = element_blank(), 
        axis.line = element_line(colour = "black"),
        axis.title.x=element_blank()) +
  scale_x_discrete(labels=c('Om','Fr','Fr-In', 'In*', 'Fau**','Fo'))+
  labs(y= "ln(Outline Area)")+scale_color_manual(values=c("#D55E00", "#0072B2" ))  +scale_shape_manual(values=c(4,17))+
  geom_signif(annotations ="***", y_position = c(4.1), xmin = c(4), xmax =c(6), color = "black",textsize=5, vjust=0.5)+
  geom_signif(annotations ="**", y_position = c(3.5), xmin = c(4), xmax =c(5), color = "black",textsize=5, vjust=0.5)+
  geom_signif(annotations ="*", y_position = c(3.8), xmin = c(3), xmax =c(5), color = "black",textsize=5, vjust=0.5)+
  geom_signif(annotations ="***", y_position = c(4.4), xmin = c(3), xmax =c(6), color = "black",textsize=5, vjust=0.5)

p.lnOA

#trigonid talonid Height Index Difference
p.TriTaHD <- ggplot(datamars, aes(x = Diets, y = TriTaHI)) + 
  #geom_violin()+
  geom_boxplot(width = 0.4,outlier.shape = NA, position =position_dodge(0.42) ) +
  geom_point(aes(colour = group1, shape=group1),
             position = position_jitterdodge(jitter.width = 0.1,dodge.width = 0.4)) +
  theme(legend.key=element_rect(fill="white"),
        legend.position= "none", 
        panel.background = element_blank(), 
        axis.line = element_line(colour = "black"),
        axis.title.x=element_blank()) +
  scale_x_discrete(labels=c('Om','Fr','Fr-In', 'In', 'Fau','Fo*'))+
  labs(y= "Trigonid-Talonid Height Index")+scale_color_manual(values=c("#D55E00", "#0072B2" ))  +scale_shape_manual(values=c(4,17))+
  geom_signif(annotations ="***", y_position = c(0.44), xmin = c(5), xmax =c(6), color = "black",textsize=5, vjust=0.5)+
  geom_signif(annotations ="**", y_position = c(0.49), xmin = c(4), xmax =c(6), color = "black",textsize=5, vjust=0.5)+
  geom_signif(annotations ="**", y_position = c(0.54), xmin = c(3), xmax =c(6), color = "black",textsize=5, vjust=0.5)

p.TriTaHD

#ariaDNE CV
p.ariaDNECV <- ggplot(datamars, aes(x = Diets, y = ariaDNE_CV)) + 
  #geom_violin()+
  geom_boxplot(width = 0.4,outlier.shape = NA, position =position_dodge(0.42) ) +
  geom_point(aes(colour = group1,shape=group1),
             position = position_jitterdodge(jitter.width = 0.1,dodge.width = 0.4)) +
  theme(legend.key=element_rect(fill="white"),
        legend.position= "none", 
        panel.background = element_blank(), 
        axis.line = element_line(colour = "black"),
        axis.title.x=element_blank()) +
  scale_x_discrete(labels=c('Om','Fr','Fr-In', 'In', 'Fau','Fo'))+
  labs(y= "ariaDNE CV")+scale_color_manual(values=c("#D55E00", "#0072B2" ))  +scale_shape_manual(values=c(4,17))
#
p.ariaDNECV


all <- ggarrange(p.ariaDNE, p.RFI,p.lnOA,p.TriTaHD, p.OPCR,p.ariaDNECV,
                 labels = c("a", "b", "c", "d", "e", "f"),
                 ncol = 2, nrow = 3)
#common.legend = TRUE, legend = "bottom")

blank_p <- plot_spacer() + theme_void()
leg12 <- plot_grid(leg,
                   nrow = 2)

final_p <- plot_grid(leg12,
                     all,
                     nrow = 2,
                     rel_heights = c(1, 12))

#now lets make a plot of the DNE variants only
all <- ggarrange(p.ariaDNE, p.ariaDNEwt, p.ariaDNEsign, p.DNE, p.CDNE,
                 labels = c("a", "b", "c", "d","e"),
                 ncol = 3, nrow = 2)
#common.legend = TRUE, legend = "bottom")

blank_p <- plot_spacer() + theme_void()
leg12 <- plot_grid(leg,
                   nrow = 2)

final_p <- plot_grid(leg12,
                     all,
                     nrow = 2,
                     rel_heights = c(1, 12))

###########################
########### ANOVAs marsupials only, first on just the m2 data
###########################
library(car)
library(dunn.test)
#load data
data <- read.csv("molaR_Batch_smHCL_primates_marsupials_SR4_RB_marsm2.csv")
data <- data[176:216,]

#ariaDNE
dne_aov <- aov(ariaDNE0.08~ diet,
               data = data)
summary(dne_aov)

#             Df   Sum Sq   Mean Sq F value Pr(>F)  
#diet         5 0.001426 0.0002852   2.713 0.0357 *
#  Residuals   35 0.003679 0.0001051           

hist(dne_aov$residuals)
qqPlot(dne_aov$residuals,
       id = FALSE # id = FALSE to remove point identification
)
shapiro.test(dne_aov$residuals)
#W = 0.97714, p-value = 0.569

TukeyHSD(dne_aov)
#even though the ANOVA indicates a significant difference somewhere, the posthoc test does not

#OPCR
dne_aov <- aov(OPCR~ diet,
               data = data)
summary(dne_aov)

#Df Sum Sq Mean Sq F value Pr(>F)
#diet         5   1965   393.1   0.771  0.577
#Residuals   35  17844   509.8           

hist(dne_aov$residuals)
qqPlot(dne_aov$residuals,
       id = FALSE # id = FALSE to remove point identification
)
shapiro.test(dne_aov$residuals)
#W = 0.95058, p-value = 0.07334

#RFI
dne_aov <- aov(RFI~ diet,
               data = data)
summary(dne_aov)

#Df  Sum Sq  Mean Sq F value Pr(>F)
#diet         5 0.07337 0.014674    1.99  0.104
#Residuals   35 0.25808 0.007374 

hist(dne_aov$residuals)
qqPlot(dne_aov$residuals,
       id = FALSE # id = FALSE to remove point identification
)
shapiro.test(dne_aov$residuals)
#W = 0.97955, p-value = 0.6583

#ariaDNE CV
dne_aov <- aov(ariaDNE_CV~ diet,
               data = data)
summary(dne_aov)

#Df Sum Sq  Mean Sq F value Pr(>F)
#diet         5 0.0298 0.005954   0.601    0.7
#Residuals   35 0.3469 0.009911  

hist(dne_aov$residuals)
qqPlot(dne_aov$residuals,
       id = FALSE # id = FALSE to remove point identification
)
shapiro.test(dne_aov$residuals)
#W = 0.954, p-value = 0.09677

#lnOA
data$lnOA <- log(data$X2D_Area)
dne_aov <- aov(lnOA~ diet,
               data = data)
summary(dne_aov)

#Df Sum Sq Mean Sq F value   Pr(>F)    
#diet         5  25.93   5.187   14.65 9.29e-08 ***
#  Residuals   35  12.39   0.354  

hist(dne_aov$residuals)
qqPlot(dne_aov$residuals,
       id = FALSE # id = FALSE to remove point identification
)
shapiro.test(dne_aov$residuals)
#W = 0.95485, p-value = 0.1037

TukeyHSD(dne_aov)
#Fo & Fau
#Fru-Ins & Fo
#In & Fo

#TriTaHI

dne_aov <- aov(TriTaHI~ diet,
               data = data)
summary(dne_aov)

#Df Sum Sq Mean Sq F value   Pr(>F)    
#diet         5 0.4683 0.09366   7.142 0.000107 ***
#  Residuals   35 0.4590 0.01311      

hist(dne_aov$residuals)
qqPlot(dne_aov$residuals,
       id = FALSE # id = FALSE to remove point identification
)
shapiro.test(dne_aov$residuals)
#W = 0.95338, p-value = 0.09203

TukeyHSD(dne_aov)
#FO&Fau
#Fru-Ins & Fo
#In & Fo

###########################
########### ANOVAs marsupials only on just the m3 data
###########################
library(car)
library(dunn.test)
#load data
data <- read.csv("molaR_Batch_smHCL_primates_marsupials_SR4_RB_marsm3.csv")
data <- data[176:215,]

#ariaDNE
dne_aov <- aov(ariaDNE0.08~ diet,
               data = data)
summary(dne_aov)

#Df   Sum Sq   Mean Sq F value Pr(>F)  
#diet         5 0.001258 0.0002516   2.132 0.0853 .
#Residuals   34 0.004012 0.0001180             

hist(dne_aov$residuals)
qqPlot(dne_aov$residuals,
       id = FALSE # id = FALSE to remove point identification
)
shapiro.test(dne_aov$residuals)
#W = 0.97215, p-value = 0.4198

#OPCR
dne_aov <- aov(OPCR~ diet,
               data = data)
summary(dne_aov)

#Df Sum Sq Mean Sq F value Pr(>F)
#diet         5   3668   733.6   1.532  0.206
#Residuals   34  16285   479.0           

hist(dne_aov$residuals)
qqPlot(dne_aov$residuals,
       id = FALSE # id = FALSE to remove point identification
)
shapiro.test(dne_aov$residuals)
#W = 0.92327, p-value = 0.009772

#Kruskall-Wallis is needed here
kruskal.test(OPCR~diet, data = data)
#Kruskal-Wallis chi-squared = 7.4396, df = 5, p-value = 0.1899

#RFI
dne_aov <- aov(RFI~ diet,
               data = data)
summary(dne_aov)

#Df  Sum Sq  Mean Sq F value Pr(>F)  
#diet         5 0.08672 0.017345   2.051 0.0961 .
#Residuals   34 0.28753 0.008457  

hist(dne_aov$residuals)
qqPlot(dne_aov$residuals,
       id = FALSE # id = FALSE to remove point identification
)
shapiro.test(dne_aov$residuals)
#W = 0.98288, p-value = 0.7943

#ariaDNE CV
dne_aov <- aov(ariaDNE_CV~ diet,
               data = data)
summary(dne_aov)

#Df Sum Sq  Mean Sq F value Pr(>F)  
#diet         5 0.1225 0.024491   2.572 0.0446 *
#  Residuals   34 0.3237 0.009522   

hist(dne_aov$residuals)
qqPlot(dne_aov$residuals,
       id = FALSE # id = FALSE to remove point identification
)
shapiro.test(dne_aov$residuals)
#W = 0.93972, p-value = 0.03384

kruskal.test(ariaDNE_CV~diet, data = data)
#Kruskal-Wallis chi-squared = 7.6309, df = 5, p-value = 0.1778


#lnOA
data$lnOA <- log(data$X2D_Area)
dne_aov <- aov(lnOA~ diet,
               data = data)
summary(dne_aov)

#Df Sum Sq Mean Sq F value   Pr(>F)    
#diet         5  26.89   5.377   15.49 6.06e-08 ***
#  Residuals   34  11.80   0.347  

hist(dne_aov$residuals)
qqPlot(dne_aov$residuals,
       id = FALSE # id = FALSE to remove point identification
)
shapiro.test(dne_aov$residuals)
#W = 0.95573, p-value = 0.1195

TukeyHSD(dne_aov)
#Frugivory-Insectivory-Faunivory   
#Insectivory-Faunivory 
#Frugivory-Insectivory-Folivory   
#Insectivory-Folivory 


#TriTaHI

dne_aov <- aov(TriTaHI~ diet,
               data = data)
summary(dne_aov)

#Df Sum Sq Mean Sq F value  Pr(>F)    
#diet         5 0.5551 0.11101    8.49 2.7e-05 ***
#  Residuals   34 0.4446 0.01308     

hist(dne_aov$residuals)
qqPlot(dne_aov$residuals,
       id = FALSE # id = FALSE to remove point identification
)
shapiro.test(dne_aov$residuals)
#W = 0.94459, p-value = 0.04948

kruskal.test(TriTaHI~diet, data = data)
#Kruskal-Wallis chi-squared = 18.783, df = 5, p-value = 0.002109
dunn.test(data$TriTaHI, data$diet, method = "bonferroni")
#Faunivory and Folivory p = 0.0014

###########################
########### t-tests and ANOVAs marsupials only, on combined sample of m2 & m3
###########################
library(car)
library(dunn.test)

data <- read.csv("molaR_Batch_smHCL_primates_marsupials_SR4_RB_pairedonly.csv")
data$lnOA <- log(data$X2D_Area)

#First, a normality test of all the groups that I want to compare using a t-test
#starting with marsupial m2-only and marsupial m3-only per dietary category

#normality tests for marsupial m2-only and marsupial m3-only data for FOLIVORES
shapiro.test(data$ariaDNE0.08[which(data$diet=="Folivory" & data$group1=="marsupial m2")]) #p-value = 0.2662
shapiro.test(data$ariaDNE0.08[which(data$diet=="Folivory" & data$group1=="marsupial m3")]) #p-value = 0.1341
###shapiro.test(data$ariaDNE0.08[which(data$diet=="Folivory")]) #p-value = 0.04048

shapiro.test(data$RFI[which(data$diet=="Folivory" & data$group1=="marsupial m2")]) #p-value = 0.1033
shapiro.test(data$RFI[which(data$diet=="Folivory" & data$group1=="marsupial m3")]) #p-value = 0.384
####shapiro.test(data$RFI[which(data$diet=="Folivory")])  #p-value = 0.02624

shapiro.test(data$lnOA[which(data$diet=="Folivory" & data$group1=="marsupial m2")]) #p-value = 0.174
shapiro.test(data$lnOA[which(data$diet=="Folivory" & data$group1=="marsupial m3")]) #p-value = 0.3366
###shapiro.test(data$lnOA[which(data$diet=="Folivory")]) #p-value = 0.0273

shapiro.test(data$TriTaHI[which(data$diet=="Folivory" & data$group1=="marsupial m2")]) #0.842
shapiro.test(data$TriTaHI[which(data$diet=="Folivory" & data$group1=="marsupial m3")]) #p-value = 0.1751
shapiro.test(data$TriTaHI[which(data$diet=="Folivory")]) #p-value = 0.3586

shapiro.test(data$OPCR[which(data$diet=="Folivory" & data$group1=="marsupial m2")]) #0.216
shapiro.test(data$OPCR[which(data$diet=="Folivory" & data$group1=="marsupial m3")]) #p-value =0.2624
shapiro.test(data$OPCR[which(data$diet=="Folivory" )]) #p-value = 0.06888

#ariaDNE_CV is non-normally distributed for folivores
#shapiro.test(data$ariaDNE_CV[which(data$diet=="Folivory" & data$group=="marsupial m2")]) #0.007576
#shapiro.test(data$ariaDNE_CV[which(data$diet=="Folivory" & data$group=="marsupial m3")]) #p-value =0.008632
#shapiro.test(data$ariaDNE_CV[which(data$diet=="Folivory")]) #p-value = 0.0002979

#normality tests for marsupial m2-only and marsupial m3-only data for INSECTIVORES
shapiro.test(data$ariaDNE0.08[which(data$diet=="Insectivory" & data$group1=="marsupial m2")]) #p-value = 0.5343
shapiro.test(data$ariaDNE0.08[which(data$diet=="Insectivory" & data$group1=="marsupial m3")]) #p-value = 0.1127
#shapiro.test(data$ariaDNE0.08[which(data$diet=="Insectivory")]) #p-value = 0.04349

shapiro.test(data$RFI[which(data$diet=="Insectivory" & data$group1=="marsupial m2")]) #p-value = 0.2275
shapiro.test(data$RFI[which(data$diet=="Insectivory" & data$group1=="marsupial m3")]) #p-value = 0.4633
shapiro.test(data$RFI[which(data$diet=="Insectivory" )]) #p-value = 0.08282

shapiro.test(data$lnOA[which(data$diet=="Insectivory" & data$group1=="marsupial m2")]) #p-value = 0.2223
shapiro.test(data$lnOA[which(data$diet=="Insectivory" & data$group1=="marsupial m3")]) #p-value = 0.2502
##shapiro.test(data$lnOA[which(data$diet=="Insectivory")]) #p-value = 0.03525

#TriTaHI for insectivores is non-normally distributed
#shapiro.test(data$TriTaHI[which(data$diet=="Insectivory" & data$group=="marsupial m2")]) #0.0215
#shapiro.test(data$TriTaHI[which(data$diet=="Insectivory" & data$group=="marsupial m3")]) #p-value = 0.007474
#shapiro.test(data$TriTaHI[which(data$diet=="Insectivory")]) #p-value = 0.0006198

shapiro.test(data$OPCR[which(data$diet=="Insectivory" & data$group1=="marsupial m2")]) #0.1358
shapiro.test(data$OPCR[which(data$diet=="Insectivory" & data$group1=="marsupial m3")]) #p-value =0.2614
shapiro.test(data$OPCR[which(data$diet=="Insectivory" )]) #p-value = 0.05108

#ariaDNE CV is non-normally distributed for mars m-3 only
shapiro.test(data$ariaDNE_CV[which(data$diet=="Insectivory" & data$group1=="marsupial m2")]) #0.9681
###shapiro.test(data$ariaDNE_CV[which(data$diet=="Insectivory" & data$group=="marsupial m3")]) #p-value =0.02718
shapiro.test(data$ariaDNE_CV[which(data$diet=="Insectivory" )]) #p-value = 0.2345

#normality tests for marsupial m2-only and marsupial m3-only data for FRUGIVORE-INSECTIVORES
shapiro.test(data$ariaDNE0.08[which(data$diet=="Frugivory-Insectivory" & data$group1=="marsupial m2")]) #p-value = 0.3394
shapiro.test(data$ariaDNE0.08[which(data$diet=="Frugivory-Insectivory" & data$group1=="marsupial m3")]) #p-value = 0.5045
shapiro.test(data$ariaDNE0.08[which(data$diet=="Frugivory-Insectivory" )]) #p-value = 0.1469

shapiro.test(data$RFI[which(data$diet=="Frugivory-Insectivory" & data$group=="marsupial m2")]) #p-value = 0.8411
shapiro.test(data$RFI[which(data$diet=="Frugivory-Insectivory" & data$group=="marsupial m3")]) #p-value = 0.7896
shapiro.test(data$RFI[which(data$diet=="Frugivory-Insectivory" )]) #p-value = 0.7967

shapiro.test(data$lnOA[which(data$diet=="Frugivory-Insectivory" & data$group1=="marsupial m2")]) #p-value =  0.7231
shapiro.test(data$lnOA[which(data$diet=="Frugivory-Insectivory" & data$group1=="marsupial m3")]) #p-value = 0.5451
shapiro.test(data$lnOA[which(data$diet=="Frugivory-Insectivory")]) #p-value = 0.1972

#TriTaHI for frugivore-insectivores is non-normally distributed for m2-only
####shapiro.test(data$TriTaHI[which(data$diet=="Frugivory-Insectivory" & data$group=="marsupial m2")]) #0.0204
shapiro.test(data$TriTaHI[which(data$diet=="Frugivory-Insectivory" & data$group1=="marsupial m3")]) #p-value = 0.1611
###shapiro.test(data$TriTaHI[which(data$diet=="Frugivory-Insectivory")])# p-value = 0.005186

shapiro.test(data$OPCR[which(data$diet=="Frugivory-Insectivory" & data$group1=="marsupial m2")]) #0.5305
shapiro.test(data$OPCR[which(data$diet=="Frugivory-Insectivory" & data$group1=="marsupial m3")]) #p-value =0.5614
shapiro.test(data$OPCR[which(data$diet=="Frugivory-Insectivory")])#p-value = 0.9824

shapiro.test(data$ariaDNE_CV[which(data$diet=="Frugivory-Insectivory" & data$group1=="marsupial m2")]) #0.2751
shapiro.test(data$ariaDNE_CV[which(data$diet=="Frugivory-Insectivory" & data$group1=="marsupial m3")]) #p-value =0.3255
shapiro.test(data$ariaDNE_CV[which(data$diet=="Frugivory-Insectivory")]) #p-value = 0.1573

#normality tests for marsupial m2-only and marsupial m3-only data for FAUNIVORES
shapiro.test(data$ariaDNE0.08[which(data$diet=="Faunivory" & data$group1=="marsupial m2")]) #p-value = 0.8353
shapiro.test(data$ariaDNE0.08[which(data$diet=="Faunivory" & data$group1=="marsupial m3")]) #p-value = 0.3855
shapiro.test(data$ariaDNE0.08[which(data$diet=="Faunivory")]) #p-value = 0.3579

shapiro.test(data$RFI[which(data$diet=="Faunivory" & data$group1=="marsupial m2")]) #p-value = 0.5385
shapiro.test(data$RFI[which(data$diet=="Faunivory" & data$group1=="marsupial m3")]) #p-value = 0.08796
shapiro.test(data$RFI[which(data$diet=="Faunivory")])#p-value = 0.3912

shapiro.test(data$lnOA[which(data$diet=="Faunivory" & data$group1=="marsupial m2")]) #p-value =  0.7078
shapiro.test(data$lnOA[which(data$diet=="Faunivory" & data$group1=="marsupial m3")]) #p-value = 0.4428
shapiro.test(data$lnOA[which(data$diet=="Faunivory")]) #p-value = 0.2299

shapiro.test(data$TriTaHI[which(data$diet=="Faunivory" & data$group1=="marsupial m2")]) #0.3301
shapiro.test(data$TriTaHI[which(data$diet=="Faunivory" & data$group1=="marsupial m3")]) #p-value = 0.8987
shapiro.test(data$TriTaHI[which(data$diet=="Faunivory")]) #p-value = 0.5189

shapiro.test(data$OPCR[which(data$diet=="Faunivory" & data$group1=="marsupial m2")]) #0.722
shapiro.test(data$OPCR[which(data$diet=="Faunivory" & data$group1=="marsupial m3")]) #p-value =0.9216
shapiro.test(data$OPCR[which(data$diet=="Faunivory")]) #p-value = 0.7248

#non-normally distributed data for faunivore m3-only mars
shapiro.test(data$ariaDNE_CV[which(data$diet=="Faunivory" & data$group1=="marsupial m2")]) #0.6778
###shapiro.test(data$ariaDNE_CV[which(data$diet=="Faunivory" & data$group=="marsupial m3")]) #p-value =0.004846
shapiro.test(data$ariaDNE_CV[which(data$diet=="Faunivory")]) #p-value = 0.1146

#normality tests for marsupial m2&m3 data for OMNIVORES
shapiro.test(data$ariaDNE0.08[which(data$diet=="Omnivory")]) #p-value = 0.8529

shapiro.test(data$RFI[which(data$diet=="Omnivory" )]) #p-value =0.2537

shapiro.test(data$lnOA[which(data$diet=="Omnivory" )]) #p-value =  0.959

shapiro.test(data$TriTaHI[which(data$diet=="Omnivory")]) #0.3257

shapiro.test(data$OPCR[which(data$diet=="Omnivory")]) #0.7348

shapiro.test(data$ariaDNE_CV[which(data$diet=="Omnivory")]) #0.3243


#and now test the primate-only data
data <- read.csv("molaR_Batch_smHCL_primates_marsupials_SR4_RB.csv")
data$lnOA <- log(data$X2D_Area)
data <- data[1:175,]

#normality tests first, for ALL data for HARD-OBJECT FEEDER
shapiro.test(data$ariaDNE0.08[which(data$diet=="Hard-object feeder")]) #p-value = 0.2118

###shapiro.test(data$RFI[which(data$diet=="Hard-object feeder")]) #p-value = 0.01163

shapiro.test(data$lnOA[which(data$diet=="Hard-object feeder")]) #p-value = 0.5702

shapiro.test(data$TriTaHI[which(data$diet=="Hard-object feeder")]) #p-value = 0.5588

shapiro.test(data$OPCR[which(data$diet=="Hard-object feeder")]) #p-value = 0.3243

###shapiro.test(data$ariaDNE_CV[which(data$diet=="Hard-object feeder")]) #p-value = 0.00318

#normality tests first, for ALL data for FOLIVORY
shapiro.test(data$ariaDNE0.08[which(data$diet=="Folivory")]) #p-value = 0.1652

##shapiro.test(data$RFI[which(data$diet=="Folivory")]) #p-value = 0.04578

shapiro.test(data$lnOA[which(data$diet=="Folivory")]) #p-value =3.76e-05

shapiro.test(data$TriTaHI[which(data$diet=="Folivory")]) #p-value = 0.2377

shapiro.test(data$OPCR[which(data$diet=="Folivory")]) #p-value = 0.2592

##shapiro.test(data$ariaDNE_CV[which(data$diet=="Folivory")]) #p-value = 9.413e-06

#normality tests first, for ALL data for FRUGIVORY
##shapiro.test(data$ariaDNE0.08[which(data$diet=="Frugivory")]) #p-value = 0.008877

##shapiro.test(data$RFI[which(data$diet=="Frugivory")]) #p-value = 5.488e-05

##shapiro.test(data$lnOA[which(data$diet=="Frugivory")]) #p-value =5.488e-05

shapiro.test(data$TriTaHI[which(data$diet=="Frugivory")]) #p-value = 0.2386

shapiro.test(data$OPCR[which(data$diet=="Frugivory")]) #p-value = 0.5935

shapiro.test(data$ariaDNE_CV[which(data$diet=="Frugivory")]) #p-value = 0.3771

#normality tests first, for ALL data for FRUGIVORY-INSECTIVORY
shapiro.test(data$ariaDNE0.08[which(data$diet=="Frugivory-Insectivory")]) #p-value = 0.595

shapiro.test(data$RFI[which(data$diet=="Frugivory-Insectivory")]) #p-value = 0.5584

#shapiro.test(data$lnOA[which(data$diet=="Frugivory-Insectivory")]) #p-value =0.04687

shapiro.test(data$TriTaHI[which(data$diet=="Frugivory-Insectivory")]) #p-value = 0.4232

shapiro.test(data$OPCR[which(data$diet=="Frugivory-Insectivory")]) #p-value = 0.09509

shapiro.test(data$ariaDNE_CV[which(data$diet=="Frugivory-Insectivory")]) #p-value = 0.1321

#normality tests first, for ALL data for INSECTIVORY
shapiro.test(data$ariaDNE0.08[which(data$diet=="Insectivory")]) #p-value = 0.1581

shapiro.test(data$RFI[which(data$diet=="Insectivory")]) #p-value = 0.5114

shapiro.test(data$lnOA[which(data$diet=="Insectivory")]) #p-value =0.7837

shapiro.test(data$TriTaHI[which(data$diet=="Insectivory")]) #p-value = 0.4898

##shapiro.test(data$OPCR[which(data$diet=="Insectivory")]) #p-value = 0.04793

shapiro.test(data$ariaDNE_CV[which(data$diet=="Insectivory")]) #p-value = 0.9854


#does ariaDNE between m2 and m3 differ significantly?
#Folivory (SIGNIFICANT)
t.test(x = data$ariaDNE0.08[which(data$diet=="Folivory" & data$group=="marsupial m2")], y = data$ariaDNE0.08[which(data$diet=="Folivory" & data$group=="marsupial m3")], paired = T)
#t = -2.8282, df = 13, p-value = 0.01424
m2 <- data$ariaDNE0.08[which(data$diet=="Folivory" & data$group=="marsupial m2")]
m3 <- data$ariaDNE0.08[which(data$diet=="Folivory" & data$group=="marsupial m3")]
label=c("m2","m3") 
boxplot(m2, m3, xlab = "tooth position for folivores", ylab = "ariaDNE", names = label)

#even when we exlcude that specimen with much higher ariaDNE? Pseudochirulus_forbesi_AMNH104136
data1 <- data[-c(59,60),] 
t.test(x = data1$ariaDNE0.08[which(data1$diet=="Folivory" & data1$group=="marsupial m2")], y = data1$ariaDNE0.08[which(data1$diet=="Folivory" & data1$group=="marsupial m3")], paired = T)
#t = -2.4941, df = 12, p-value = 0.02822
m2 <- data1$ariaDNE0.08[which(data1$diet=="Folivory" & data1$group=="marsupial m2")]
m3 <- data1$ariaDNE0.08[which(data1$diet=="Folivory" & data1$group=="marsupial m3")]
label=c("m2","m3") 
boxplot(m2, m3, xlab = "tooth position for folivores", ylab = "ariaDNE", names = label)


#Insectivores (NS)
t.test(x = data$ariaDNE0.08[which(data$diet=="Insectivory" & data$group=="marsupial m2")], y = data$ariaDNE0.08[which(data$diet=="Insectivory" & data$group=="marsupial m3")], paired = T)
#t = -1.3854, df = 10, p-value = 0.1961
m2 <- data$ariaDNE0.08[which(data$diet=="Insectivory" & data$group=="marsupial m2")]
m3 <- data$ariaDNE0.08[which(data$diet=="Insectivory" & data$group=="marsupial m3")]
label=c("m2","m3") 
boxplot(m2, m3, xlab = "tooth position for insectivory", ylab = "ariaDNE", names = label)
#Frugivory-Insectivory (NS)
t.test(x = data$ariaDNE0.08[which(data$diet=="Frugivory-Insectivory" & data$group=="marsupial m2")], y = data$ariaDNE0.08[which(data$diet=="Frugivory-Insectivory" & data$group=="marsupial m3")], paired = T)
#t = 1.8721, df = 3, p-value = 0.1579
m2 <- data$ariaDNE0.08[which(data$diet=="Frugivory-Insectivory" & data$group=="marsupial m2")]
m3 <- data$ariaDNE0.08[which(data$diet=="Frugivory-Insectivory" & data$group=="marsupial m3")]
label=c("m2","m3") 
boxplot(m2, m3, xlab = "tooth position for frugivory-insectivory", ylab = "ariaDNE", names = label)
#Faunivory (NS)
t.test(x = data$ariaDNE0.08[which(data$diet=="Faunivory" & data$group=="marsupial m2")], y = data$ariaDNE0.08[which(data$diet=="Faunivory" & data$group=="marsupial m3")], paired = T)
#t = -2.164, df = 4, p-value = 0.09645 BUT n=5 and boxplot does suggest a big difference
m2 <- data$ariaDNE0.08[which(data$diet=="Faunivory" & data$group=="marsupial m2")]
m3 <- data$ariaDNE0.08[which(data$diet=="Faunivory" & data$group=="marsupial m3")]
label=c("m2","m3") 
boxplot(m2, m3, xlab = "tooth position for faunivory", ylab = "ariaDNE", names = label)
#Frugivory (Not enough data)
t.test(x = data$ariaDNE0.08[which(data$diet=="Frugivory" & data$group=="marsupial m2")], y = data$ariaDNE0.08[which(data$diet=="Frugivory" & data$group=="marsupial m3")], paired = T)
#
m2 <- data$ariaDNE0.08[which(data$diet=="Frugivory" & data$group=="marsupial m2")]
m3 <- data$ariaDNE0.08[which(data$diet=="Frugivory" & data$group=="marsupial m3")]
label=c("m2","m3") 
boxplot(m2, m3, xlab = "tooth position for frugivory", ylab = "ariaDNE", names = label)
#Omnivory (NS)
t.test(x = data$ariaDNE0.08[which(data$diet=="Omnivory" & data$group=="marsupial m2")], y = data$ariaDNE0.08[which(data$diet=="Omnivory" & data$group=="marsupial m3")], paired = T)
#t = -0.20535, df = 1, p-value = 0.8711
m2 <- data$ariaDNE0.08[which(data$diet=="Omnivory" & data$group=="marsupial m2")]
m3 <- data$ariaDNE0.08[which(data$diet=="Omnivory" & data$group=="marsupial m3")]
label=c("m2","m3") 
boxplot(m2, m3, xlab = "tooth position for frugivory", ylab = "ariaDNE", names = label)

#does RFI between m2 and m3 differ significantly?
#Folivory (NS)
t.test(x = data$RFI[which(data$diet=="Folivory" & data$group=="marsupial m2")], y = data$RFI[which(data$diet=="Folivory" & data$group=="marsupial m3")], paired = T)
#t = -1.1915, df = 13, p-value = 0.2547
m2 <- data$RFI[which(data$diet=="Folivory" & data$group=="marsupial m2")]
m3 <- data$RFI[which(data$diet=="Folivory" & data$group=="marsupial m3")]
label=c("m2","m3") 
boxplot(m2, m3, xlab = "tooth position for folivores", ylab = "ariaDNE", names = label)
#Insectivores (NS)
t.test(x = data$RFI[which(data$diet=="Insectivory" & data$group=="marsupial m2")], y = data$RFI[which(data$diet=="Insectivory" & data$group=="marsupial m3")], paired = T)
#t = -0.19788, df = 10, p-value = 0.8471
m2 <- data$RFI[which(data$diet=="Insectivory" & data$group=="marsupial m2")]
m3 <- data$RFI[which(data$diet=="Insectivory" & data$group=="marsupial m3")]
label=c("m2","m3") 
boxplot(m2, m3, xlab = "tooth position for insectivory", ylab = "ariaDNE", names = label)
#Frugivory-Insectivory (NS)
t.test(x = data$RFI[which(data$diet=="Frugivory-Insectivory" & data$group=="marsupial m2")], y = data$RFI[which(data$diet=="Frugivory-Insectivory" & data$group=="marsupial m3")], paired = T)
#t = -0.083983, df = 3, p-value = 0.9384
m2 <- data$RFI[which(data$diet=="Frugivory-Insectivory" & data$group=="marsupial m2")]
m3 <- data$RFI[which(data$diet=="Frugivory-Insectivory" & data$group=="marsupial m3")]
label=c("m2","m3") 
boxplot(m2, m3, xlab = "tooth position for frugivory-insectivory", ylab = "ariaDNE", names = label)
#Faunivory (NS)
t.test(x = data$RFI[which(data$diet=="Faunivory" & data$group=="marsupial m2")], y = data$RFI[which(data$diet=="Faunivory" & data$group=="marsupial m3")], paired = T)
#t = -1.803, df = 4, p-value = 0.1457 BUT n=5 and boxplot does suggest a big difference
m2 <- data$RFI[which(data$diet=="Faunivory" & data$group=="marsupial m2")]
m3 <- data$RFI[which(data$diet=="Faunivory" & data$group=="marsupial m3")]
label=c("m2","m3") 
boxplot(m2, m3, xlab = "tooth position for faunivory", ylab = "ariaDNE", names = label)
#Frugivory (Not enough data)
t.test(x = data$RFI[which(data$diet=="Frugivory" & data$group=="marsupial m2")], y = data$RFI[which(data$diet=="Frugivory" & data$group=="marsupial m3")], paired = T)
#
m2 <- data$RFI[which(data$diet=="Frugivory" & data$group=="marsupial m2")]
m3 <- data$RFI[which(data$diet=="Frugivory" & data$group=="marsupial m3")]
label=c("m2","m3") 
boxplot(m2, m3, xlab = "tooth position for frugivory", ylab = "ariaDNE", names = label)
#Omnivory (NS)
t.test(x = data$RFI[which(data$diet=="Omnivory" & data$group=="marsupial m2")], y = data$RFI[which(data$diet=="Omnivory" & data$group=="marsupial m3")], paired = T)
#t = 1.0153, df = 1, p-value = 0.4952
m2 <- data$RFI[which(data$diet=="Omnivory" & data$group=="marsupial m2")]
m3 <- data$RFI[which(data$diet=="Omnivory" & data$group=="marsupial m3")]
label=c("m2","m3") 
boxplot(m2, m3, xlab = "tooth position for frugivory", ylab = "ariaDNE", names = label)

#does lnOA between m2 and m3 differ significantly?
data$lnOA <- log(data$X2D_Area)
#Folivory (NS)
t.test(x = data$lnOA[which(data$diet=="Folivory" & data$group=="marsupial m2")], y = data$lnOA[which(data$diet=="Folivory" & data$group=="marsupial m3")], paired = T)
#t = -0.82613, df = 13, p-value = 0.4236
m2 <- data$lnOA[which(data$diet=="Folivory" & data$group=="marsupial m2")]
m3 <- data$lnOA[which(data$diet=="Folivory" & data$group=="marsupial m3")]
label=c("m2","m3") 
boxplot(m2, m3, xlab = "tooth position for folivores", ylab = "ariaDNE", names = label)
#Insectivores (SIGNIFICANT)
t.test(x = data$lnOA[which(data$diet=="Insectivory" & data$group=="marsupial m2")], y = data$lnOA[which(data$diet=="Insectivory" & data$group=="marsupial m3")], paired = T)
#t = 2.3499, df = 10, p-value = 0.04065
m2 <- data$lnOA[which(data$diet=="Insectivory" & data$group=="marsupial m2")]
m3 <- data$lnOA[which(data$diet=="Insectivory" & data$group=="marsupial m3")]
label=c("m2","m3") 
boxplot(m2, m3, xlab = "tooth position for insectivory", ylab = "ariaDNE", names = label)
#Frugivory-Insectivory (NS)
t.test(x = data$lnOA[which(data$diet=="Frugivory-Insectivory" & data$group=="marsupial m2")], y = data$lnOA[which(data$diet=="Frugivory-Insectivory" & data$group=="marsupial m3")], paired = T)
#t = 0.65281, df = 3, p-value = 0.5604
m2 <- data$lnOA[which(data$diet=="Frugivory-Insectivory" & data$group=="marsupial m2")]
m3 <- data$lnOA[which(data$diet=="Frugivory-Insectivory" & data$group=="marsupial m3")]
label=c("m2","m3") 
boxplot(m2, m3, xlab = "tooth position for frugivory-insectivory", ylab = "ariaDNE", names = label)
#Faunivory (SIGNIFICANTLY)
t.test(x = data$lnOA[which(data$diet=="Faunivory" & data$group=="marsupial m2")], y = data$lnOA[which(data$diet=="Faunivory" & data$group=="marsupial m3")], paired = T)
#t = -5.1398, df = 4, p-value = 0.006792
m2 <- data$lnOA[which(data$diet=="Faunivory" & data$group=="marsupial m2")]
m3 <- data$lnOA[which(data$diet=="Faunivory" & data$group=="marsupial m3")]
label=c("m2","m3") 
boxplot(m2, m3, xlab = "tooth position for faunivory", ylab = "ariaDNE", names = label)
#Frugivory (Not enough data)
t.test(x = data$lnOA[which(data$diet=="Frugivory" & data$group=="marsupial m2")], y = data$lnOA[which(data$diet=="Frugivory" & data$group=="marsupial m3")], paired = T)
#
m2 <- data$lnOA[which(data$diet=="Frugivory" & data$group=="marsupial m2")]
m3 <- data$lnOA[which(data$diet=="Frugivory" & data$group=="marsupial m3")]
label=c("m2","m3") 
boxplot(m2, m3, xlab = "tooth position for frugivory", ylab = "ariaDNE", names = label)
#Omnivory (NS)
t.test(x = data$lnOA[which(data$diet=="Omnivory" & data$group=="marsupial m2")], y = data$lnOA[which(data$diet=="Omnivory" & data$group=="marsupial m3")], paired = T)
#t = 0.17385, df = 1, p-value = 0.8904
m2 <- data$lnOA[which(data$diet=="Omnivory" & data$group=="marsupial m2")]
m3 <- data$lnOA[which(data$diet=="Omnivory" & data$group=="marsupial m3")]
label=c("m2","m3") 
boxplot(m2, m3, xlab = "tooth position for frugivory", ylab = "ariaDNE", names = label)

#does TriTaHI between m2 and m3 differ significantly?
#would a two-way ANOVA work? test for distribution of residuals


#Folivory (SIGNIFICANT)
t.test(x = data$TriTaHI[which(data$diet=="Folivory" & data$group=="marsupial m2")], y = data$TriTaHI[which(data$diet=="Folivory" & data$group=="marsupial m3")], paired = T)
#t = -2.7194, df = 13, p-value = 0.01753
m2 <- data$TriTaHI[which(data$diet=="Folivory" & data$group=="marsupial m2")]
m3 <- data$TriTaHI[which(data$diet=="Folivory" & data$group=="marsupial m3")]
label=c("m2","m3") 
boxplot(m2, m3, xlab = "tooth position for folivores", ylab = "ariaDNE", names = label)
#Insectivores (NS)- here we need to do a Wilcoxon signed-rank test as the data of one group is not normally-distributed
wilcox.test(x = data$TriTaHI[which(data$diet=="Insectivory" & data$group=="marsupial m2")], y = data$TriTaHI[which(data$diet=="Insectivory" & data$group=="marsupial m3")], paired = T)
#V = 16, p-value = 0.1475

#Frugivory-Insectivory (NS)- here we need to do a Wilcoxon signed-rank test as the data of one group is not normally-distributed
wilcox.test(x = data$TriTaHI[which(data$diet=="Frugivory-Insectivory" & data$group=="marsupial m2")], y = data$TriTaHI[which(data$diet=="Frugivory-Insectivory" & data$group=="marsupial m3")], paired = T)
#V = 0, p-value = 0.125

#Faunivory (NS)
t.test(x = data$TriTaHI[which(data$diet=="Faunivory" & data$group=="marsupial m2")], y = data$TriTaHI[which(data$diet=="Faunivory" & data$group=="marsupial m3")], paired = T)
#t = -1.5806, df = 4, p-value = 0.1891
m2 <- data$TriTaHI[which(data$diet=="Faunivory" & data$group=="marsupial m2")]
m3 <- data$TriTaHI[which(data$diet=="Faunivory" & data$group=="marsupial m3")]
label=c("m2","m3") 
boxplot(m2, m3, xlab = "tooth position for faunivory", ylab = "ariaDNE", names = label)
#Frugivory (Not enough data)
t.test(x = data$TriTaHI[which(data$diet=="Frugivory" & data$group=="marsupial m2")], y = data$TriTaHI[which(data$diet=="Frugivory" & data$group=="marsupial m3")], paired = T)
#
m2 <- data$TriTaHI[which(data$diet=="Frugivory" & data$group=="marsupial m2")]
m3 <- data$TriTaHI[which(data$diet=="Frugivory" & data$group=="marsupial m3")]
label=c("m2","m3") 
boxplot(m2, m3, xlab = "tooth position for frugivory", ylab = "ariaDNE", names = label)
#Omnivory (NS)
t.test(x = data$TriTaHI[which(data$diet=="Omnivory" & data$group=="marsupial m2")], y = data$TriTaHI[which(data$diet=="Omnivory" & data$group=="marsupial m3")], paired = T)
#t = -2.2848, df = 1, p-value = 0.2626
m2 <- data$TriTaHI[which(data$diet=="Omnivory" & data$group=="marsupial m2")]
m3 <- data$TriTaHI[which(data$diet=="Omnivory" & data$group=="marsupial m3")]
label=c("m2","m3") 
boxplot(m2, m3, xlab = "tooth position for frugivory", ylab = "ariaDNE", names = label)

#does OPCR between m2 and m3 differ significantly?

#Folivory (NS)
t.test(x = data$OPCR[which(data$diet=="Folivory" & data$group=="marsupial m2")], y = data$OPCR[which(data$diet=="Folivory" & data$group=="marsupial m3")], paired = T)
#t = -0.28446, df = 13, p-value = 0.7805
m2 <- data$OPCR[which(data$diet=="Folivory" & data$group=="marsupial m2")]
m3 <- data$OPCR[which(data$diet=="Folivory" & data$group=="marsupial m3")]
label=c("m2","m3") 
boxplot(m2, m3, xlab = "tooth position for folivores", ylab = "ariaDNE", names = label)
#Insectivores (NS)
t.test(x = data$OPCR[which(data$diet=="Insectivory" & data$group=="marsupial m2")], y = data$OPCR[which(data$diet=="Insectivory" & data$group=="marsupial m3")], paired = T)
#t = -0.96208, df = 10, p-value = 0.3587
m2 <- data$OPCR[which(data$diet=="Insectivory" & data$group=="marsupial m2")]
m3 <- data$OPCR[which(data$diet=="Insectivory" & data$group=="marsupial m3")]
label=c("m2","m3") 
boxplot(m2, m3, xlab = "tooth position for insectivory", ylab = "ariaDNE", names = label)
#Frugivory-Insectivory (NS)
t.test(x = data$OPCR[which(data$diet=="Frugivory-Insectivory" & data$group=="marsupial m2")], y = data$OPCR[which(data$diet=="Frugivory-Insectivory" & data$group=="marsupial m3")], paired = T)
#t = 0.67002, df = 3, p-value = 0.5508
m2 <- data$OPCR[which(data$diet=="Frugivory-Insectivory" & data$group=="marsupial m2")]
m3 <- data$OPCR[which(data$diet=="Frugivory-Insectivory" & data$group=="marsupial m3")]
label=c("m2","m3") 
boxplot(m2, m3, xlab = "tooth position for frugivory-insectivory", ylab = "ariaDNE", names = label)
#Faunivory (NS)
t.test(x = data$OPCR[which(data$diet=="Faunivory" & data$group=="marsupial m2")], y = data$OPCR[which(data$diet=="Faunivory" & data$group=="marsupial m3")], paired = T)
#t = -0.49395, df = 4, p-value = 0.6472
m2 <- data$OPCR[which(data$diet=="Faunivory" & data$group=="marsupial m2")]
m3 <- data$OPCR[which(data$diet=="Faunivory" & data$group=="marsupial m3")]
label=c("m2","m3") 
boxplot(m2, m3, xlab = "tooth position for faunivory", ylab = "ariaDNE", names = label)
#Frugivory (Not enough data)
t.test(x = data$OPCR[which(data$diet=="Frugivory" & data$group=="marsupial m2")], y = data$OPCR[which(data$diet=="Frugivory" & data$group=="marsupial m3")], paired = T)
#
m2 <- data$OPCR[which(data$diet=="Frugivory" & data$group=="marsupial m2")]
m3 <- data$OPCR[which(data$diet=="Frugivory" & data$group=="marsupial m3")]
label=c("m2","m3") 
boxplot(m2, m3, xlab = "tooth position for frugivory", ylab = "ariaDNE", names = label)
#Omnivory (NS)
t.test(x = data$OPCR[which(data$diet=="Omnivory" & data$group=="marsupial m2")], y = data$OPCR[which(data$diet=="Omnivory" & data$group=="marsupial m3")], paired = T)
#t = 0.0091463, df = 1, p-value = 0.9942
m2 <- data$OPCR[which(data$diet=="Omnivory" & data$group=="marsupial m2")]
m3 <- data$OPCR[which(data$diet=="Omnivory" & data$group=="marsupial m3")]
label=c("m2","m3") 
boxplot(m2, m3, xlab = "tooth position for frugivory", ylab = "ariaDNE", names = label)

#does ariaDNE CV between m2 and m3 differ significantly?

#Folivory - here we need to do a Wilcoxon signed-rank test as the data of one group is not normally-distributed
wilcox.test(x = data$ariaDNE_CV[which(data$diet=="Folivory" & data$group=="marsupial m2")], y = data$ariaDNE_CV[which(data$diet=="Folivory" & data$group=="marsupial m3")], paired = T)
#V = 78,p-value = 0.1189

#Insectivores (NS)- here we need to do a Wilcoxon signed-rank test as the data of one group is not normally-distributed
wilcox.test(x = data$ariaDNE_CV[which(data$diet=="Insectivory" & data$group=="marsupial m2")], y = data$ariaDNE_CV[which(data$diet=="Insectivory" & data$group=="marsupial m3")], paired = T)
#V = 44, p-value = 0.3652

#Frugivory-Insectivory (NS)
t.test(x = data$ariaDNE_CV[which(data$diet=="Frugivory-Insectivory" & data$group=="marsupial m2")], y = data$ariaDNE_CV[which(data$diet=="Frugivory-Insectivory" & data$group=="marsupial m3")], paired = T)
#t = 0.62363, df = 3, p-value = 0.5771
m2 <- data$ariaDNE_CV[which(data$diet=="Frugivory-Insectivory" & data$group=="marsupial m2")]
m3 <- data$ariaDNE_CV[which(data$diet=="Frugivory-Insectivory" & data$group=="marsupial m3")]
label=c("m2","m3") 
boxplot(m2, m3, xlab = "tooth position for frugivory-insectivory", ylab = "ariaDNE", names = label)
#Faunivory (NS)- here we need to do a Wilcoxon signed-rank test as the data of one group is not normally-distributed
wilcox.test(x = data$ariaDNE_CV[which(data$diet=="Faunivory" & data$group=="marsupial m2")], y = data$ariaDNE_CV[which(data$diet=="Faunivory" & data$group=="marsupial m3")], paired = T)
#V = 8, p-value = 1

#Frugivory (Not enough data)
t.test(x = data$ariaDNE_CV[which(data$diet=="Frugivory" & data$group=="marsupial m2")], y = data$ariaDNE_CV[which(data$diet=="Frugivory" & data$group=="marsupial m3")], paired = T)
#
m2 <- data$ariaDNE_CV[which(data$diet=="Frugivory" & data$group=="marsupial m2")]
m3 <- data$ariaDNE_CV[which(data$diet=="Frugivory" & data$group=="marsupial m3")]
label=c("m2","m3") 
boxplot(m2, m3, xlab = "tooth position for frugivory", ylab = "ariaDNE", names = label)
#Omnivory (NS)
t.test(x = data$ariaDNE_CV[which(data$diet=="Omnivory" & data$group=="marsupial m2")], y = data$ariaDNE_CV[which(data$diet=="Omnivory" & data$group=="marsupial m3")], paired = T)
#t = -0.90833, df = 1, p-value = 0.5306
m2 <- data$ariaDNE_CV[which(data$diet=="Omnivory" & data$group=="marsupial m2")]
m3 <- data$ariaDNE_CV[which(data$diet=="Omnivory" & data$group=="marsupial m3")]
label=c("m2","m3") 
boxplot(m2, m3, xlab = "tooth position for frugivory", ylab = "ariaDNE", names = label)

#does Slope between m2 and m3 differ significantly?

#Folivory (NS)
t.test(x = data$Slope[which(data$diet=="Folivory" & data$group=="marsupial m2")], y = data$Slope[which(data$diet=="Folivory" & data$group=="marsupial m3")], paired = T)
#t = -0.19859, df = 13, p-value = 0.8457
m2 <- data$Slope[which(data$diet=="Folivory" & data$group=="marsupial m2")]
m3 <- data$Slope[which(data$diet=="Folivory" & data$group=="marsupial m3")]
label=c("m2","m3") 
boxplot(m2, m3, xlab = "tooth position for folivores", ylab = "ariaDNE", names = label)
#Insectivores (NS)
t.test(x = data$Slope[which(data$diet=="Insectivory" & data$group=="marsupial m2")], y = data$Slope[which(data$diet=="Insectivory" & data$group=="marsupial m3")], paired = T)
#t = -0.9198, df = 10, p-value = 0.3793
m2 <- data$Slope[which(data$diet=="Insectivory" & data$group=="marsupial m2")]
m3 <- data$Slope[which(data$diet=="Insectivory" & data$group=="marsupial m3")]
label=c("m2","m3") 
boxplot(m2, m3, xlab = "tooth position for insectivory", ylab = "ariaDNE", names = label)
#Frugivory-Insectivory (NS)
t.test(x = data$Slope[which(data$diet=="Frugivory-Insectivory" & data$group=="marsupial m2")], y = data$Slope[which(data$diet=="Frugivory-Insectivory" & data$group=="marsupial m3")], paired = T)
#t = 0.01401, df = 3, p-value = 0.9897
m2 <- data$Slope[which(data$diet=="Frugivory-Insectivory" & data$group=="marsupial m2")]
m3 <- data$Slope[which(data$diet=="Frugivory-Insectivory" & data$group=="marsupial m3")]
label=c("m2","m3") 
boxplot(m2, m3, xlab = "tooth position for frugivory-insectivory", ylab = "ariaDNE", names = label)
#Faunivory (NS)
t.test(x = data$Slope[which(data$diet=="Faunivory" & data$group=="marsupial m2")], y = data$Slope[which(data$diet=="Faunivory" & data$group=="marsupial m3")], paired = T)
#t = -1.7902, df = 4, p-value = 0.1479
m2 <- data$Slope[which(data$diet=="Faunivory" & data$group=="marsupial m2")]
m3 <- data$Slope[which(data$diet=="Faunivory" & data$group=="marsupial m3")]
label=c("m2","m3") 
boxplot(m2, m3, xlab = "tooth position for faunivory", ylab = "ariaDNE", names = label)
#Frugivory (Not enough data)
t.test(x = data$Slope[which(data$diet=="Frugivory" & data$group=="marsupial m2")], y = data$Slope[which(data$diet=="Frugivory" & data$group=="marsupial m3")], paired = T)
#
m2 <- data$Slope[which(data$diet=="Frugivory" & data$group=="marsupial m2")]
m3 <- data$Slope[which(data$diet=="Frugivory" & data$group=="marsupial m3")]
label=c("m2","m3") 
boxplot(m2, m3, xlab = "tooth position for frugivory", ylab = "ariaDNE", names = label)
#Omnivory (NS)
t.test(x = data$Slope[which(data$diet=="Omnivory" & data$group=="marsupial m2")], y = data$Slope[which(data$diet=="Omnivory" & data$group=="marsupial m3")], paired = T)
#t = 0.2299, df = 1, p-value = 0.8561
m2 <- data$Slope[which(data$diet=="Omnivory" & data$group=="marsupial m2")]
m3 <- data$Slope[which(data$diet=="Omnivory" & data$group=="marsupial m3")]
label=c("m2","m3") 
boxplot(m2, m3, xlab = "tooth position for frugivory", ylab = "ariaDNE", names = label)

#does Convex_DNE between m2 and m3 differ significantly?

#Folivory (NS)
t.test(x = data$Convex_DNE[which(data$diet=="Folivory" & data$group=="marsupial m2")], y = data$Convex_DNE[which(data$diet=="Folivory" & data$group=="marsupial m3")], paired = T)
#t = -1.7624, df = 13, p-value = 0.1015
m2 <- data$Convex_DNE[which(data$diet=="Folivory" & data$group=="marsupial m2")]
m3 <- data$Convex_DNE[which(data$diet=="Folivory" & data$group=="marsupial m3")]
label=c("m2","m3") 
boxplot(m2, m3, xlab = "tooth position for folivores", ylab = "ariaDNE", names = label)
#Insectivores (NS)
t.test(x = data$Convex_DNE[which(data$diet=="Insectivory" & data$group=="marsupial m2")], y = data$Convex_DNE[which(data$diet=="Insectivory" & data$group=="marsupial m3")], paired = T)
#t = 0.26056, df = 10, p-value = 0.7997
m2 <- data$Convex_DNE[which(data$diet=="Insectivory" & data$group=="marsupial m2")]
m3 <- data$Convex_DNE[which(data$diet=="Insectivory" & data$group=="marsupial m3")]
label=c("m2","m3") 
boxplot(m2, m3, xlab = "tooth position for insectivory", ylab = "ariaDNE", names = label)
#Frugivory-Insectivory (SIGNIFICANTLY)
t.test(x = data$Convex_DNE[which(data$diet=="Frugivory-Insectivory" & data$group=="marsupial m2")], y = data$Convex_DNE[which(data$diet=="Frugivory-Insectivory" & data$group=="marsupial m3")], paired = T)
#t = 4.0681, df = 3, p-value = 0.0268
m2 <- data$Convex_DNE[which(data$diet=="Frugivory-Insectivory" & data$group=="marsupial m2")]
m3 <- data$Convex_DNE[which(data$diet=="Frugivory-Insectivory" & data$group=="marsupial m3")]
label=c("m2","m3") 
boxplot(m2, m3, xlab = "tooth position for frugivory-insectivory", ylab = "ariaDNE", names = label)
#Faunivory (NS)
t.test(x = data$Convex_DNE[which(data$diet=="Faunivory" & data$group=="marsupial m2")], y = data$Convex_DNE[which(data$diet=="Faunivory" & data$group=="marsupial m3")], paired = T)
#t = -2.6059, df = 4, p-value = 0.05968
m2 <- data$Convex_DNE[which(data$diet=="Faunivory" & data$group=="marsupial m2")]
m3 <- data$Convex_DNE[which(data$diet=="Faunivory" & data$group=="marsupial m3")]
label=c("m2","m3") 
boxplot(m2, m3, xlab = "tooth position for faunivory", ylab = "ariaDNE", names = label)
#Frugivory (Not enough data)
t.test(x = data$Convex_DNE[which(data$diet=="Frugivory" & data$group=="marsupial m2")], y = data$Convex_DNE[which(data$diet=="Frugivory" & data$group=="marsupial m3")], paired = T)
#
m2 <- data$Convex_DNE[which(data$diet=="Frugivory" & data$group=="marsupial m2")]
m3 <- data$Convex_DNE[which(data$diet=="Frugivory" & data$group=="marsupial m3")]
label=c("m2","m3") 
boxplot(m2, m3, xlab = "tooth position for frugivory", ylab = "ariaDNE", names = label)
#Omnivory (NS)
t.test(x = data$Convex_DNE[which(data$diet=="Omnivory" & data$group=="marsupial m2")], y = data$Convex_DNE[which(data$diet=="Omnivory" & data$group=="marsupial m3")], paired = T)
#t = 0.36103, df = 1, p-value = 0.7794
m2 <- data$Convex_DNE[which(data$diet=="Omnivory" & data$group=="marsupial m2")]
m3 <- data$Convex_DNE[which(data$diet=="Omnivory" & data$group=="marsupial m3")]
label=c("m2","m3") 
boxplot(m2, m3, xlab = "tooth position for frugivory", ylab = "ariaDNE", names = label)

###############
#more t-tests but now for comparing marsupial to primate data using Welch t-test (var.equal=F)
###############
library(car)
library(dunn.test)

#t-tests first
data <- read.csv("molaR_Batch_smHCL_primates_marsupials_SR4_RB.csv")

#does lnOA between prim and mars differ significantly?
data$lnOA <- log(data$X2D_Area)

#select Folivores, Insectivores and Frugivore-Insectivores
data_select <- c()
data_select$lnOA <- data$lnOA[which(data$diet == "Folivory")]
data_select$diet <- data$diet[which(data$diet == "Folivory")]
data_select$lnOA <- rbind(data_select$lnOA,data$lnOA[which(data$diet == "Insectivory")])
data_select$diet <- data$diet[which(data$diet == "Insectivory")]
data_select$lnOA <- data$lnOA[which(data$diet == "Frugivory-Insectivory")]
data_select$diet <- data$diet[which(data$diet == "Frugivory-Insectivory")]


model_aov <- aov(data$lnOA~ data$group * data$diet ) #
summary(model_aov)

hist(model_aov$residuals)
qqPlot(model_aov$residuals,
       id = FALSE # id = FALSE to remove point identification
)
shapiro.test(model_aov$residuals)
#W = 0.978, p-value = 0.0005335

TukeyHSD(model_aov)
library(ARTool)

model_art <- art(data$lnOA~ as.factor(data$group) * as.factor(data$diet), data = data)
summary(model_art)
#Folivory - here we need to do a Wilcoxon rank sum test as the data of one group is not normally-distributed
wilcox.test(x = data$lnOA[which(data$diet=="Folivory" & data$group=="mars")], y = data$lnOA[which(data$diet=="Folivory" & data$group=="prim")], paired = F)
#W = 313, p-value = 0.007084

#Insectivores (NS)- here we need to do a Wilcoxon rank sum test as the data of one group is not normally-distributed
wilcox.test(x = data$lnOA[which(data$diet=="Insectivory" & data$group=="mars")], y = data$lnOA[which(data$diet=="Insectivory" & data$group=="prim")], paired = F)
#W = 93, p-value = 0.1677

#Frugivory-Insectivory (NS)- here we need to do a Wilcoxon rank sum test as the data of one group is not normally-distributed
wilcox.test(x = data$lnOA[which(data$diet=="Frugivory-Insectivory" & data$group=="mars")], y = data$lnOA[which(data$diet=="Frugivory-Insectivory" & data$group=="prim")], paired = F)
#W = 183, p-value = 0.2717

#Frugivory
t.test(x = data$lnOA[which(data$diet=="Frugivory" & data$group=="mars")], y = data$lnOA[which(data$diet=="Frugivory" & data$group=="prim")], var.equal=F)
#t = -6.4616, df = 4.6025, p-value = 0.001796
#Omnivory (only 1 primate omnivore)
#Hard-Object feeder (only 1 HOfeeder marsupial)
#Faunivory (no primate faunivores)

#does ariaDNE differ between mars and prim?
#Folivory - here we need to do a Wilcoxon rank sum test as the data of one group is not normally-distributed
wilcox.test(x = data$ariaDNE0.08[which(data$diet=="Folivory" & data$group=="mars")], y = data$ariaDNE0.08[which(data$diet=="Folivory" & data$group=="prim")], paired = F)
#W = 250, p-value = 0.0003203
t.test(x = data$ariaDNE0.08[which(data$diet=="Folivory" & data$group=="mars")], y = data$ariaDNE0.08[which(data$diet=="Folivory" & data$group=="prim")], var.equal=F)
#t = -3.3096, df = 52.442, p-value = 0.001694
#Insectivores - here we need to do a Wilcoxon rank sum test as the data of one group is not normally-distributed
wilcox.test(x = data$ariaDNE0.08[which(data$diet=="Insectivory" & data$group=="mars")], y = data$ariaDNE0.08[which(data$diet=="Insectivory" & data$group=="prim")], paired = F)
#W = 52, p-value = 0.003131

#Frugivory-Insectivory (NS)
t.test(x = data$ariaDNE0.08[which(data$diet=="Frugivory-Insectivory" & data$group=="mars")], y = data$ariaDNE0.08[which(data$diet=="Frugivory-Insectivory" & data$group=="prim")], var.equal=F)
#t = 1.9366, df = 8.7774, p-value = 0.08558
#Frugivory 
t.test(x = data$ariaDNE0.08[which(data$diet=="Frugivory" & data$group=="mars")], y = data$ariaDNE0.08[which(data$diet=="Frugivory" & data$group=="prim")], var.equal=F)
#t = -22.401, df = 4.5413, p-value = 7.987e-06

#does RFI differ between mars and prim?
#Folivory (NS)- here we need to do a Wilcoxon rank sum test as the data of one group is not normally-distributed
wilcox.test(x = data$RFI[which(data$diet=="Folivory" & data$group=="mars")], y = data$RFI[which(data$diet=="Folivory" & data$group=="prim")], paired = F)
#W = 419, p-value = 0.2158

#Insectivores (NS)
t.test(x = data$RFI[which(data$diet=="Insectivory" & data$group=="mars")], y = data$RFI[which(data$diet=="Insectivory" & data$group=="prim")], var.equal=F)
#t = -1.354, df = 28.498, p-value = 0.1864
#Frugivory-Insectivory
t.test(x = data$RFI[which(data$diet=="Frugivory-Insectivory" & data$group=="mars")], y = data$RFI[which(data$diet=="Frugivory-Insectivory" & data$group=="prim")], var.equal=F)
#t = 2.7299, df = 9.549, p-value = 0.02205
#Frugivory (NS)
t.test(x = data$RFI[which(data$diet=="Frugivory" & data$group=="mars")], y = data$RFI[which(data$diet=="Frugivory" & data$group=="prim")], var.equal=F)
#t = -2.6624, df = 1.392, p-value = 0.1684

#does TriTaHI differ between mars and prim?
#Folivory 
t.test(x = data$TriTaHI[which(data$diet=="Folivory" & data$group=="mars")], y = data$TriTaHI[which(data$diet=="Folivory" & data$group=="prim")], var.equal=F)
#t = -8.292, df = 61.996, p-value = 1.235e-11
#Insectivores (NS)here we need to do a Wilcoxon rank sum test as the data of one group is not normally-distributed
wilcox.test(x = data$TriTaHI[which(data$diet=="Insectivory" & data$group=="mars")], y = data$TriTaHI[which(data$diet=="Insectivory" & data$group=="prim")], paired = F)
#W = 122, p-value = 0.7358

#Frugivory-Insectivory - here we need to do a Wilcoxon rank sum test as the data of one group is not normally-distributed
wilcox.test(x = data$TriTaHI[which(data$diet=="Frugivory-Insectivory" & data$group=="mars")], y = data$TriTaHI[which(data$diet=="Frugivory-Insectivory" & data$group=="prim")], paired = F)
#W = 426, p-value = 0.0001863

#Frugivory (NS)
t.test(x = data$TriTaHI[which(data$diet=="Frugivory" & data$group=="mars")], y = data$TriTaHI[which(data$diet=="Frugivory" & data$group=="prim")], var.equal=F)
#t = 4.1925, df = 1.0991, p-value = 0.1317

#does OPCR differ between mars and prim?
#Folivory 
t.test(x = data$OPCR[which(data$diet=="Folivory" & data$group=="mars")], y = data$OPCR[which(data$diet=="Folivory" & data$group=="prim")], var.equal=F)
#t = -8.9947, df = 60.607, p-value = 9.233e-13
#Insectivores - here we need to do a Wilcoxon rank sum test as the data of one group is not normally-distributed
wilcox.test(x = data$OPCR[which(data$diet=="Insectivory" & data$group=="mars")], y = data$OPCR[which(data$diet=="Insectivory" & data$group=="prim")], paired = F)
#W = 20, p-value = 9.461e-06

#Frugivory-Insectivory
t.test(x = data$OPCR[which(data$diet=="Frugivory-Insectivory" & data$group=="mars")], y = data$OPCR[which(data$diet=="Frugivory-Insectivory" & data$group=="prim")], var.equal=F)
#t = -22.276, df = 51.328, p-value < 2.2e-16
#Frugivory 
t.test(x = data$OPCR[which(data$diet=="Frugivory" & data$group=="mars")], y = data$OPCR[which(data$diet=="Frugivory" & data$group=="prim")], var.equal=F)
#t = -10.788, df = 1.5434, p-value = 0.01945

#does ariaDNE CV differ between mars and prim?
#Folivory - here we need to do a Wilcoxon rank sum test as the data of one group is not normally-distributed
wilcox.test(x = data$ariaDNE_CV[which(data$diet=="Folivory" & data$group=="mars")], y = data$ariaDNE_CV[which(data$diet=="Folivory" & data$group=="prim")], paired = F)
#W = 2, p-value < 2.2e-16

#Insectivores 
t.test(x = data$ariaDNE_CV[which(data$diet=="Insectivory" & data$group=="mars")], y = data$ariaDNE_CV[which(data$diet=="Insectivory" & data$group=="prim")], var.equal=F)
#t = -6.6215, df = 24.971, p-value = 6.184e-07
#Frugivory-Insectivory
t.test(x = data$ariaDNE_CV[which(data$diet=="Frugivory-Insectivory" & data$group=="mars")], y = data$ariaDNE_CV[which(data$diet=="Frugivory-Insectivory" & data$group=="prim")], var.equal=F)
#t = -5.9879, df = 8.59, p-value = 0.0002476
#Frugivory 
t.test(x = data$ariaDNE_CV[which(data$diet=="Frugivory" & data$group=="mars")], y = data$ariaDNE_CV[which(data$diet=="Frugivory" & data$group=="prim")], var.equal=F)
#t = -34.37, df = 3.964, p-value = 4.672e-06

#ANOVAs
#load data
data <- read.csv("molaR_Batch_smHCL_primates_marsupials_SR4_RB.csv")
data <- data[176:256,]

#ariaDNE
dne_aov <- aov(ariaDNE0.08~ diet,
               data = data)
summary(dne_aov)

#Df   Sum Sq   Mean Sq F value   Pr(>F)    
#diet         5 0.002656 0.0005311   5.098 0.000446 ***
#  Residuals   75 0.007814 0.0001042             

hist(dne_aov$residuals)
qqPlot(dne_aov$residuals,
       id = FALSE # id = FALSE to remove point identification
)
shapiro.test(dne_aov$residuals)
#W = 0.97986, p-value = 0.2321

TukeyHSD(dne_aov)
#significant difference between:
#Fru & Fau p adj = 0.0046177
#Fru-Ins & Fru p adj = 0.0022973
#Ins & Fru p adj = 0.0075784
#Om - Fr p adj = 0.0127252

#OPCR
dne_aov <- aov(OPCR~ diet,
               data = data)
summary(dne_aov)

#Df Sum Sq Mean Sq F value Pr(>F)  
#diet         5   5357  1071.4   2.336 0.0501 .
#Residuals   75  34406   458.7           

hist(dne_aov$residuals)
qqPlot(dne_aov$residuals,
       id = FALSE # id = FALSE to remove point identification
)
shapiro.test(dne_aov$residuals)
#W = 0.95264, p-value = 0.004566

#Kruskall-Wallis is needed here
kruskal.test(OPCR~diet, data = data)
#Kruskal-Wallis chi-squared = 8.9497, df = 5, p-value = 0.1111

#RFI
dne_aov <- aov(RFI~ diet,
               data = data)
summary(dne_aov)

#Df Sum Sq Mean Sq F value  Pr(>F)   
#diet         5 0.1600  0.0320   4.386 0.00148 **
#  Residuals   75 0.5471  0.0073  

hist(dne_aov$residuals)
qqPlot(dne_aov$residuals,
       id = FALSE # id = FALSE to remove point identification
)
shapiro.test(dne_aov$residuals)
#W = 0.98783, p-value = 0.6449

TukeyHSD(dne_aov)
#Fo&Fau p adj = 0.0063175
#Ins&Fau p adj = 0.0362358
#Omn & Fol p adj = 0.0429838

#ariaDNE CV
dne_aov <- aov(ariaDNE_CV~ diet,
               data = data)
summary(dne_aov)

#Df Sum Sq  Mean Sq F value Pr(>F)  
#diet         5 0.1344 0.026871   2.927 0.0181 *
#  Residuals   75 0.6886 0.009181  

hist(dne_aov$residuals)
qqPlot(dne_aov$residuals,
       id = FALSE # id = FALSE to remove point identification
)
shapiro.test(dne_aov$residuals)
#W = 0.96201, p-value = 0.01685

kruskal.test(ariaDNE_CV~diet, data = data)
#Kruskal-Wallis chi-squared = 9.9473, df = 5, p-value = 0.07674

#lnOA
data$lnOA <- log(data$X2D_Area)
dne_aov <- aov(lnOA~ diet,
               data = data)
summary(dne_aov)

#Df Sum Sq Mean Sq F value Pr(>F)    
#diet         5  52.72  10.544   32.49 <2e-16 ***
#  Residuals   75  24.34   0.325    

hist(dne_aov$residuals)
qqPlot(dne_aov$residuals,
       id = FALSE # id = FALSE to remove point identification
)
shapiro.test(dne_aov$residuals)
#W = 0.95862, p-value = 0.01041

kruskal.test(lnOA~diet, data = data)
#Kruskal-Wallis chi-squared = 55.914, df = 5, p-value = 8.465e-11

dunn.test(data$lnOA, data$diet, method = "bonferroni")
#Fo & Fru-Ins p adj = 0.0000*
#Fo & Ins p adj = 0.0000*           
#Fau & Ins p adj = 0.0032*
#Fau & Fru-Ins p adj =0.0226*

t.test(data$lnOA[which((data$diet) =="Frugivory-Insectivory")], data$lnOA[which((data$diet) =="Folivory")])
t.test(data$lnOA[which((data$diet) =="Frugivory")], data$lnOA[which((data$diet) =="Folivory")])
t.test(data$lnOA[which((data$diet) =="Frugivory-Insectivory")], data$lnOA[which((data$diet) =="Faunivory")])
t.test(data$lnOA[which((data$diet) =="Frugivory")], data$lnOA[which((data$diet) =="Faunivory")])

#TriTaHI

dne_aov <- aov(TriTaHI~ diet,
               data = data)
summary(dne_aov)

#Df Sum Sq Mean Sq F value   Pr(>F)    
#diet         5 1.0269 0.20538   16.42 6.45e-11 ***
#  Residuals   75 0.9381 0.01251  

hist(dne_aov$residuals)
qqPlot(dne_aov$residuals,
       id = FALSE # id = FALSE to remove point identification
)
shapiro.test(dne_aov$residuals)
#W = 0.95913, p-value = 0.01118

kruskal.test(TriTaHI~diet, data = data)
#Kruskal-Wallis chi-squared = 37.256, df = 5, p-value = 5.323e-07
dunn.test(data$TriTaHI, data$diet, method = "bonferroni")
#Faunivory and Folivory p adj = 0.0000*
#Folivory and Frugivory-Insectivory p adj = 0.0015*
#Folivory & Insectivory p adj = 0.0010*

t.test(data$TriTaHI[which((data$diet) =="Frugivory-Insectivory")], data$TriTaHI[which((data$diet) =="Folivory")])
t.test(data$TriTaHI[which((data$diet) =="Frugivory")], data$TriTaHI[which((data$diet) =="Folivory")])
