# Supplementary material for: Dental topography and diet in marsupials and comparisons with primates
Source: J Mamm Evol. 2026 May 4;33(2):18. doi: 10.1007/s10914-025-09798-9 (PMC13139304; doi:10.1007/s10914-025-09798-9)
Supplement: Supplementary file 3 — Supplementary Material 3 [file 10914_2025_9798_MOESM3_ESM.zip › OnlineResource3_Rscripts_input/molaR_Batch_smHCL_primates_marsupials_SR4_RB_marsm2.csv]

File	Species_abreviation	group	dietdeVries2	diet	dietSpradley	shearing_ratio	ariaDNE0.08	ariaDNE_CV	DNE	Convex_DNE	Concave_DNE	Convex_Area	Concave_Area	RFI	3D_Area	2D_Area	Alpha	OPCR	0 deg.	5.625 deg.	11.25 deg.	16.875 deg.	22.5 deg.	28.125 deg.	33.75 deg.	39.375 deg.	Slope	TriTaHI	H_DNE	H_positiveDNE	H_negativeDNE	H_surfacearea	H_positivesurfacearea	H_negativesurfacearea
Alouatta_palliata_usnm171063_m2_crop_flip_centre_orient_MM_clean_10k_smHCL.ply	Alo_pal	primate	Folivory	Folivory	Folivory	NA	0.074907922	1.023277648	236.8526294	182.5511993	54.30143001	79.57210692	32.93734738	0.5139754	112.5094543	40.24905228	0.081	147.25	133	131	151	137	168	159	156	143	71.35370155	0.010460251	0.00436479	1.27E-06	-0.004363525	112.5112608	0.020387013	112.4908737
Alouatta_palliata_usnm284782_m2_flip_centre_orient_MM_clean_10k_smHCL.ply	Alo_pal	primate	Folivory	Folivory	Folivory	NA	0.07846808	0.991767997	253.9909648	197.4241695	56.56679536	96.04388769	37.29903535	0.516042257	133.3429231	47.50522309	0.099	115.12	102	111	117	130	128	125	107	101	72.65239288	0.044061303	0.003782813	0	-0.003782813	133.342923	0	133.342923
Alouatta_palliata_usnm290601_m2_crop_flip_centre_orient_MM_clean_10k_smHCL.ply	Alo_pal	primate	Folivory	Folivory	Folivory	NA	0.074637523	1.040260959	239.2962786	183.6954428	55.60083584	86.11469208	32.48861539	0.473052284	118.6033074	46.04779162	0.105	111.12	110	104	102	116	128	123	97	109	68.97151848	0.077689243	0.004166629	0	-0.004166629	118.6033075	0	118.6033075
Alouatta_seniculus_SBU_NAl13_m2_flip_centre_orient_MM_clean_10k_smHCL.ply	Alo_sen	primate	Folivory	Folivory	Folivory	NA	0.074253454	0.968119653	261.5153861	186.8832682	74.63211795	85.58894603	32.66797979	0.492504287	118.2569259	44.16139637	0.074	116.75	112	107	115	111	112	121	127	129	69.12096668	0.030888031	0.004170203	0	-0.004170203	118.2611721	0	118.2611721
Alouatta_seniculus_usnm123517_m2_flip_centre_orient_MM_clean_10k_smHCL.ply	Alo_sen	primate	Folivory	Folivory	Folivory	NA	0.072890077	1.091087845	256.0524671	200.2847321	55.767735	75.73098297	32.72615293	0.483023687	108.4571359	41.27709147	0.108	124	135	150	143	120	110	103	107	124	68.99192252	0.099173554	0.004535348	0	-0.004535348	108.4590287	0	108.4590287
Alouatta_seniculus_usnm281658_m2_flip_centre_orient_MM_clean_10k_smHCL.ply	Alo_sen	primate	Folivory	Folivory	Folivory	NA	0.075467372	0.982912434	243.3099671	186.3486574	56.96130972	79.87538626	31.67453553	0.502235816	111.5499218	40.85383052	0.098	119.75	98	113	125	132	131	132	118	109	70.23042118	0.030927835	0.004538062	8.76E-07	-0.004537186	111.5499218	0.015876641	111.5340452
Alouatta_seniculus_usnm281673_m2_crop_flip_centre_orient_MM_clean_10k_smHCL.ply	Alo_sen	primate	Folivory	Folivory	Folivory	NA	0.079629873	0.964690601	249.6073813	187.3834167	62.22396465	83.58406756	29.75720592	0.501998571	113.3412734	41.52959243	0.08	110	93	100	134	108	118	118	105	104	69.1045011	0.04040404	0.004414925	4.56E-06	-0.004410365	113.3412735	0.0766485	113.264625
Alouatta_seniculus_usnm281741_m2_flip_centre_orient_MM_clean_10k_smHCL.ply	Alo_sen	primate	Folivory	Folivory	Folivory	NA	0.078238097	0.955459941	296.0189249	216.3545797	79.66434514	89.91868678	35.74111608	0.499325491	125.6598028	46.29006205	0.088	145.62	140	130	164	164	143	136	147	141	70.35425363	0.074427481	0.003857657	3.26E-06	-0.0038544	125.6598029	0.106668646	125.5531342
Alouatta_seniculus_usnm281751_m2_flip_centre_orient_MM_clean_10k_smHCL.ply	Alo_sen	primate	Folivory	Folivory	Folivory	NA	0.076025673	0.975745409	243.362255	183.7448618	59.61739326	90.1935913	32.36283984	0.463520722	122.5564311	48.49836774	0.078	128.25	120	130	126	121	126	124	132	147	68.6478711	0.028680688	0.003870398	2.18E-06	-0.003868216	122.5564311	0.044794098	122.511637
Alouatta_seniculus_usnm281758_m2_flip_centre_orient_MM_clean_10k_smHCL.ply	Alo_sen	primate	Folivory	Folivory	Folivory	NA	0.08472966	0.981551549	299.7426171	218.2377044	81.5049127	83.41781889	34.65752307	0.52055997	118.075342	41.68756869	0.074	135.75	151	130	135	131	134	133	124	148	71.03984262	0.023622047	0.004216935	3.35E-07	-0.0042166	118.075342	0.053993353	118.0213486
Aotus_azarae_AMNH211460_m2_flip_centre_orient_MM_clean_10k_smHCL.ply	Aot_aza	primate	Frugivory	Frugivory	Frugivory	NA	0.067772389	1.030358894	228.2319067	183.3869159	44.84499076	16.40371612	6.598763112	0.504709483	23.00247925	8.382808801	0.089	176.62	198	140	153	158	179	176	214	195	71.59671428	0.019672131	0.018955116	0.006403675	-0.012551441	23.00322272	7.318917304	15.68430542
Aotus_azarae_AMNH211465_m2_flip_centre_orient_MM_clean_10k_smHCL.ply	Aot_aza	primate	Frugivory	Frugivory	Frugivory	NA	0.069729871	0.973481083	227.321016	178.8891764	48.4318396	19.3353622	7.448365654	0.502821766	26.78372785	9.797732687	0.101	156	159	165	181	159	146	142	133	163	72.26629256	-0.022624434	0.017028236	0.005262794	-0.011765442	26.78417901	7.974948961	18.80923005
Aotus_nigriceps_AMNH147472_m2_flip_centre_orient_MM_clean_10k_smHCL.ply	Aot_nig	primate	Frugivory	Frugivory	Frugivory	NA	0.067478649	1.045337243	244.7938403	200.7373517	44.05648859	16.35848318	6.790540217	0.505099466	23.14902338	8.42963658	0.142	175.62	212	192	177	155	150	150	156	213	72.15801242	-0.003361345	0.018679119	0.007981278	-0.010697841	23.14972069	9.443225854	13.70649484
Aotus_nigriceps_AMNH67246_m2_flip_centre_orient_MM_clean_10k_smHCL.ply	Aot_nig	primate	Frugivory	Frugivory	Frugivory	NA	0.068306955	0.97550822	231.1443078	183.1653055	47.9790023	16.05435627	6.115462082	0.492798831	22.16981835	8.27413321	0.113	181.75	216	170	152	146	147	169	226	228	71.62011621	0.026533997	0.019286033	0.006881493	-0.01240454	22.16989583	6.757855348	15.41204048
Aotus_nigriceps_AMNH75996_m2_flip_centre_orient_MM_clean_10k_smHCL.ply	Aot_nig	primate	Frugivory	Frugivory	Frugivory	NA	0.071141202	0.94926902	260.8687363	191.5769369	69.29179945	17.08852701	6.340930093	0.496185124	23.4294571	8.685229572	0.098	176.88	140	146	168	191	210	207	181	172	71.28313386	-0.017133956	0.019199083	0.004670716	-0.014528366	23.43085516	4.708031326	18.72282384
Aotus_nigriceps_AMNH75999_m2_flip_centre_orient_MM_clean_10k_smHCL.ply	Aot_nig	primate	Frugivory	Frugivory	Frugivory	NA	0.069979043	1.012737585	252.9508976	200.6102585	52.34063914	16.21979605	7.053719617	0.473045829	23.27351568	9.036070411	0.095	184.5	219	195	203	176	168	152	174	189	69.46738199	-0.042105263	0.01862955	0.006024727	-0.012604824	23.27541523	6.105759697	17.16965554
Aotus_nigriceps_AMNH76002_m2_flip_centre_orient_MM_clean_10k_smHCL.ply	Aot_nig	primate	Frugivory	Frugivory	Frugivory	NA	0.06754978	0.966116259	220.6833267	172.171232	48.51209472	17.82583018	7.470570968	0.461156789	25.29640115	10.05780108	0.078	173.25	192	184	193	157	150	168	160	182	69.23532006	0.011400651	0.016743773	0.004542987	-0.012200786	25.29681128	5.321013544	19.97579774
Aotus_nigriceps_AMNH92804_m2_flip_centre_orient_MM_clean_10k_smHCL.ply	Aot_nig	primate	Frugivory	Frugivory	Frugivory	NA	0.067730813	0.978722987	236.3403519	184.1395914	52.20076049	15.58741646	5.990516936	0.458568724	21.57793337	8.623868281	0.152	186.38	186	239	247	213	163	146	130	167	68.70720254	-0.018003273	0.02005015	0.007144651	-0.012905499	21.57889539	6.870541501	14.70835389
Aotus_nigriceps_AMNH92809_m2_flip_centre_orient_MM_clean_10k_smHCL.ply	Aot_nig	primate	Frugivory	Frugivory	Frugivory	NA	0.064244388	1.001385835	217.4122549	170.290875	47.12137996	16.25126128	6.044680777	0.477912848	22.29594206	8.572667933	0.112	188.5	217	161	157	145	176	205	217	230	70.62882102	-0.025974026	0.019670063	0.007960288	-0.011709775	22.29594206	8.268604752	14.02733731
Aotus_nigriceps_usnm364486_m2_flip_centre_orient_MM_clean_10k_smHCL.ply	Aot_nig	primate	Frugivory	Frugivory	Frugivory	NA	0.066540734	0.990612091	242.0957919	184.4058266	57.68996531	16.33967067	6.615578505	0.500833119	22.95524918	8.430704974	0.088	172.88	215	215	165	128	129	136	181	214	71.08323675	-0.02680067	0.019292281	0.00685112	-0.012441162	22.95648477	6.834856096	16.12162867
Ateles_belzebuth_AMNH71787_m2_flip_centre_orient_MM_clean_10k_smHCL.ply	Ate_bel	primate	Frugivory	Frugivory	Frugivory	NA	0.072278433	0.978364238	197.0730423	152.6685265	44.40451588	49.29803791	16.09601406	0.507383431	65.39405198	23.70448912	0.085	111.25	105	107	120	108	124	109	105	112	72.69492703	-0.038781163	0.007987362	0	-0.007987362	65.39505599	0	65.39505599
Ateles_belzebuth_AMNH76882_m2_flip_centre_orient_MM_clean_10k_smHCL.ply	Ate_bel	primate	Frugivory	Frugivory	Frugivory	NA	0.068177335	0.945233618	192.8438715	143.1775703	49.66630119	44.22616961	14.616786	0.458428523	58.84295562	23.52385657	0.094	152.12	142	158	178	152	146	139	162	140	69.19837923	-0.065217391	0.008150811	4.70E-06	-0.008146111	58.84398877	0.022213999	58.82177477
Ateles_belzebuth_m2_AMNH67102_crop_flip_centre_orient_MM_clean_10k_smHCL.ply	Ate_bel	primate	Frugivory	Frugivory	Frugivory	NA	0.067719556	0.989945933	197.1624247	157.4155617	39.74686294	45.42367113	14.40482688	0.504090349	59.82849801	21.8303544	0.093	123.62	132	123	117	123	121	131	124	118	71.69644807	-0.006042296	0.00848011	2.35E-06	-0.008477763	59.83281492	0.02258353	59.81023139
Ateles_belzebuth_usnm406674_m2_flip_centre_orient_MM_clean_10k_smHCL.ply	Ate_bel	primate	Frugivory	Frugivory	Frugivory	NA	0.069204148	1.115145378	202.5072232	146.6052537	55.90196951	45.59370626	14.48054446	0.492134539	60.07425067	22.45048527	0.146	148.5	131	132	155	158	158	155	156	143	71.76010772	0.019444444	0.007963387	0.000644255	-0.007319132	60.07547577	3.552322149	56.52315362
Ateles_belzebuth_usnm406675_m2_flip_centre_orient_MM_clean_10k_smHCL.ply	Ate_bel	primate	Frugivory	Frugivory	Frugivory	NA	0.071757118	1.023872519	212.0506127	162.9468652	49.10374753	39.5808772	14.80125318	0.476967254	54.38213043	20.94921358	0.1	134.5	129	137	141	154	134	136	122	123	69.86323152	-0.00887574	0.009085864	1.10E-06	-0.00908476	54.38457618	0.004917244	54.37965894
Ateles_geoffroyi_MCZ34320_m2_flip_centre_orient_MM_clean_10k_smHCL.ply	Ate_geo	primate	Frugivory	Frugivory	Frugivory	NA	0.066499093	0.899664777	207.7051334	147.4241373	60.28099611	42.21852411	12.66873646	0.483374353	54.88726058	20.87458869	0.085	132.25	137	146	145	133	136	126	115	120	69.65544892	-0.00617284	0.008559099	1.02E-05	-0.008548863	54.88796596	0.044616579	54.84334938
Ateles_geoffroyi_MCZ5344_m2_flip_centre_orient_MM_clean_10k_smHCL.ply	Ate_geo	primate	Frugivory	Frugivory	Frugivory	NA	0.068118632	0.981711808	212.9741127	164.8417134	48.13239925	43.12899519	15.68647732	0.457446523	58.81547249	23.55909421	0.096	153.62	150	144	148	172	167	152	145	151	68.50622372	-0.022875817	0.008019574	4.84E-06	-0.008014731	58.81655569	0.02484198	58.79171371
Ateles_geoffroyi_usnm336204_m2_flip_centre_orient_MM_clean_10k_smHCL.ply	Ate_geo	primate	Frugivory	Frugivory	Frugivory	NA	0.065622957	0.991331992	197.9146226	154.5048388	43.40978389	41.24453528	16.18381645	0.48341388	57.42835175	21.83928373	0.105	144.62	164	175	147	149	149	128	121	124	68.76847039	0.037617555	0.008085118	0.002227828	-0.00585729	57.42835173	12.12535207	45.30299966
Ateles_paniscus_MCZ31759_m2_flip_centre_orient_MM_clean_10k_smHCL.ply	Ate_pan	primate	Frugivory	Frugivory	Frugivory	NA	0.071964678	1.02804666	244.3032307	164.9198327	79.38339796	45.45821353	15.33515071	0.465767574	60.79336424	23.94945325	0.121	143.62	175	157	136	123	115	133	144	166	67.89100821	-0.053221289	0.007888195	1.87E-07	-0.007888008	60.79604517	0.008526258	60.78751891
Brachyteles_arachnoides_MCZ5070_m2_flip_centre_orient_MM_clean_10k_smHCL.ply	Bra_ara	primate	Folivory	Folivory	Folivory	NA	0.074830339	0.999301079	207.1961172	141.3952151	65.80090209	79.25098008	22.98134165	0.568953165	102.2323217	32.7643671	0.091	103.38	94	104	102	104	107	99	109	108	71.11950106	0.01863354	0.00501579	0	-0.00501579	102.2332458	0	102.2332458
Brachyteles_arachnoides_MN-Rio106_m2_flip_centre_orient_MM_clean_10k_smHCL.ply	Bra_ara	primate	Folivory	Folivory	Folivory	NA	0.085257558	0.985677925	266.0548909	196.6103671	69.44452382	70.11448676	28.1117027	0.573226483	98.22618949	31.21253911	0.094	107.38	107	96	101	116	108	119	107	105	71.47945437	0.075342466	0.005168776	0	-0.005168776	98.229065	0	98.229065
Brachyteles_arachnoides_MN-Rio24104_m2_flip_centre_orient_MM_clean_10k_smHCL.ply	Bra_ara	primate	Folivory	Folivory	Folivory	NA	0.069200767	1.010330836	177.9339673	130.1063322	47.82763505	81.31081888	25.28370527	0.540776206	106.5945242	36.14287126	0.082	96.75	106	95	84	80	90	103	111	105	69.4642456	0.068965517	0.004938208	0	-0.004938208	106.5945242	0	106.5945242
Brachyteles_arachnoides_MN-Rio24114_m2_crop_flip_centre_orient_MM_clean_10k_smHCL.ply	Bra_ara	primate	Folivory	Folivory	Folivory	NA	0.082588193	0.979333658	242.2625729	182.234051	60.02852189	82.87691646	30.17810018	0.569409279	113.0550166	36.19988766	0.089	100.25	95	102	95	86	89	103	121	111	72.6582679	0.096311475	0.004442753	0	-0.004442753	113.0550166	0	113.0550166
Brachyteles_arachnoides_MN-Rio2718_m2_flip_centre_orient_MM_clean_10k_smHCL.ply	Bra_ara	primate	Folivory	Folivory	Folivory	NA	0.082625821	0.877457725	228.9676954	158.5031308	70.46456459	105.2223405	29.31194817	0.544601674	134.5342886	45.26869584	0.089	94.88	93	87	98	93	105	97	88	98	72.26080228	0.04379562	0.003734118	0	-0.003734118	134.5342887	0	134.5342887
Brachyteles_arachnoides_MN-Rio30191_m2_crop_flip_centre_orient_MM_clean_10k_smHCL.ply	Bra_ara	primate	Folivory	Folivory	Folivory	NA	0.071114353	1.252775501	183.7374073	137.4691765	46.26823077	84.86138587	24.40318642	0.573354047	109.2645722	34.71125949	0.103	88.88	94	89	94	88	85	86	85	90	71.49966385	0.048728814	0.004785765	0	-0.004785765	109.2668025	0	109.2668025
Brachyteles_arachnoides_MN-Rio526_m2_flip_centre_orient_MM_clean_10k_smHCL.ply	Bra_ara	primate	Folivory	Folivory	Folivory	NA	0.076660594	0.976167934	203.6489588	143.9728892	59.67606958	101.6340527	29.02386649	0.575203717	130.6579192	41.35424887	0.084	88.62	84	84	83	99	102	89	85	83	72.98560386	0.147058824	0.004047499	0	-0.004047499	130.6579192	0	130.6579192
Brachyteles_arachnoides_MN-Rio6699_m2_flip_centre_orient_MM_clean_10k_smHCL.ply	Bra_ara	primate	Folivory	Folivory	Folivory	NA	0.084491057	0.932581271	264.762489	171.3044066	93.45808241	92.97994293	26.95542244	0.560100987	119.9353655	39.12458343	0.086	100.75	109	105	100	97	98	96	95	106	71.18241723	0.092555332	0.004371666	1.90E-06	-0.004369767	119.9353654	0.061586976	119.8737784
Brachyteles_arachnoides_MN-Rio7724_m2_crop_flip_centre_orient_MM_clean_10k_smHCL.ply	Bra_ara	primate	Folivory	Folivory	Folivory	NA	0.077328695	1.024564823	227.0845179	150.6655579	76.41896	87.07955434	24.91588986	0.577646001	111.9954442	35.27470699	0.077	100.12	104	122	98	96	91	84	99	107	71.23834455	0.124210526	0.004617914	0	-0.004617914	111.9954442	0	111.9954442
Brachyteles_arachnoides_MN-Rio8513_m2_crop_flip_centre_orient_MM_clean_10k_smHCL.ply	Bra_ara	primate	Folivory	Folivory	Folivory	NA	0.074808013	0.983709489	225.40732	164.6348532	60.77246678	92.1100191	29.77998658	0.577822406	121.8900057	38.37761062	0.077	109.75	105	104	108	115	116	100	118	112	73.56754108	0.067567568	0.00435381	0	-0.00435381	121.8900057	0	121.8900057
Cacajao_calvus_AMNH73720_m2_flip_centre_orient_MM_clean_10k_smHCL.ply	Cac_cal	primate	Seed eating	Hard-object feeder	Seed eating	NA	0.057331135	1.187422434	218.8701105	166.0335947	52.83651583	31.57838653	10.34122464	0.461890148	41.91961121	16.64272974	0.124	192	209	197	195	191	176	185	187	196	67.10731309	0.036764706	0.010926177	0.003313122	-0.007613055	41.92136161	10.4940935	31.42726811
Cacajao_calvus_AMNH76391_m2_flip_centre_orient_MM_clean_10k_smHCL.ply	Cac_cal	primate	Seed eating	Hard-object feeder	Seed eating	NA	0.05789576	1.193160373	213.0094099	163.6732496	49.33616025	30.89705749	11.79941848	0.459728138	42.69647598	17.02461285	0.115	193.75	186	194	212	196	195	200	192	175	67.04410309	0.017751479	0.01056131	0.001457373	-0.009103938	42.69902588	4.365601995	38.33342388
Cacajao_calvus_AMNH76648_m2_flip_centre_orient_MM_clean_10k_smHCL.ply	Cac_cal	primate	Seed eating	Hard-object feeder	Seed eating	NA	0.055930976	1.190795384	208.5449463	160.4943754	48.05057089	33.87053164	10.56203235	0.47192711	44.43256397	17.2898289	0.09	193.5	162	189	219	208	201	191	198	180	68.24953938	0.045454545	0.01079103	0.003770661	-0.007020369	44.4348141	13.88006269	30.55475141
Cacajao_calvus_AMNH98397_m2_crop_flip_centre_orient_MM_clean_10k_smHCL.ply	Cac_cal	primate	Seed eating	Hard-object feeder	Seed eating	NA	0.063744111	1.1151719	268.4666914	195.4981349	72.96855648	31.52837116	12.28825715	0.481116577	43.81662831	16.73965128	0.103	201.62	183	184	203	212	193	210	227	201	69.66297537	0.006329114	0.010651362	0.004582723	-0.006068639	43.8205108	18.42824901	25.39226179
Cacajao_calvus_rubicundus_SBU_NCj01_m2_flip_centre_orient_MM_clean_10k_smHCL.ply	Cac_cal	primate	Seed eating	Hard-object feeder	Seed eating	NA	0.054140365	1.1709146	227.9825195	169.2888891	58.69363043	33.27582617	11.83571129	0.438496248	45.11153749	18.76785446	0.098	233	223	236	209	213	228	235	268	252	65.58726672	0.021611002	0.010021867	0.00312606	-0.006895807	45.11346789	12.40577192	32.70769597
Cacajao_melanocephalus_AMNH78566_m2_flip_centre_orient_MM_clean_10k_smHCL.ply	Cac_mel	primate	Seed eating	Hard-object feeder	Seed eating	NA	0.058171037	1.153694853	213.7711844	164.450234	49.3209504	26.27775068	9.998264979	0.463709669	36.27601568	14.34982087	0.094	209.5	203	193	220	221	220	207	220	192	68.25162796	-0.060344828	0.012416164	0.002776524	-0.00963964	36.27803136	6.42117392	29.85685744
Cacajao_melanocephalus_AMNH78569_m2_flip_centre_orient_MM_clean_10k_smHCL.ply	Cac_mel	primate	Seed eating	Hard-object feeder	Seed eating	NA	0.057692074	1.176002265	213.4641818	167.6179793	45.84620248	27.27014641	10.2440926	0.46477012	37.51423902	14.80818885	0.109	191.12	198	176	187	207	181	174	198	208	68.54007881	0.044210526	0.011981422	0.005322718	-0.006658704	37.51486024	14.36297382	23.15188642
Cacajao_melanocephalus_usnm256215_m2_flip_centre_orient_MM_clean_10k_smHCL.ply	Cac_mel	primate	Seed eating	Hard-object feeder	Seed eating	NA	0.056411075	1.122304923	218.2634864	167.4028229	50.86066345	26.63308338	10.070307	0.454616812	36.70339038	14.78533052	0.08	255	247	240	261	257	248	262	268	257	67.49788002	0.012765957	0.012245036	0.001741432	-0.010503604	36.70339038	4.150322553	32.55306782
Cacajao_melanocephalus_usnm406423_m2_flip_centre_orient_MM_clean_10k_smHCL.ply	Cac_mel	primate	Seed eating	Hard-object feeder	Seed eating	NA	0.063105637	1.110240374	269.6632939	185.342127	84.32116698	28.04171664	10.02060244	0.437962196	38.06231908	15.8520749	0.102	229.88	197	229	251	242	227	230	241	222	66.27728943	0.060422961	0.011751159	0.002695681	-0.009055478	38.06508662	6.578575753	31.48651087
Plecturocebus_donacophilus_AMNH211491_m2_flip_centre_orient_MM_clean_10k_smHCL.ply	Ple_don	primate	Frugivory	Frugivory	Frugivory	NA	0.080047947	0.932252492	398.3710809	268.8380669	129.5330141	18.12820065	7.92420191	0.476612283	26.05240255	10.04309593	0.083	235.62	235	237	236	237	253	223	231	233	69.85126701	-0.031712474	0.017459588	0.008983984	-0.008475604	26.05350326	12.53157338	13.52192988
Plecturocebus_donacophilus_AMNH211494_m2_flip_centre_orient_MM_clean_10k_smHCL.ply	Ple_don	primate	Frugivory	Frugivory	Frugivory	NA	0.074843635	0.994004621	349.7270135	242.5028411	107.2241725	17.10615398	7.088608798	0.470300695	24.19476279	9.445465697	0.1	227.88	238	246	227	227	225	221	200	239	70.31982369	-0.010224949	0.018478097	0.007411783	-0.011066314	24.19723939	8.518648719	15.67859067
Plecturocebus_donacophilus_AMNH40834_m2_flip_centre_orient_MM_clean_10k_smHCL.ply	Ple_don	primate	Frugivory	Frugivory	Frugivory	NA	0.068508762	0.985029752	248.7572363	174.1190483	74.63818806	17.82583113	6.791204268	0.428198777	24.61703542	10.45459032	0.098	177.25	186	176	182	166	176	176	175	181	65.77299277	0.035864979	0.018009756	0.006120705	-0.01188905	24.61797544	7.139137379	17.47883806
Plecturocebus_donacophilus_AMNH94972_m2_flip_centre_orient_MM_clean_10k_smHCL.ply	Ple_mol	primate	Frugivory	Frugivory	Frugivory	NA	0.063796377	0.994502135	250.5012229	177.2310226	73.27020033	20.04134812	6.749751833	0.466392772	26.79109997	10.5411242	0.097	182	188	172	144	150	184	184	204	230	68.05917722	-0.01659751	0.016406707	0.006203138	-0.010203569	26.79287373	9.423343895	17.36952984
Plecturocebus_donacophilus_AMNH94979_m2_flip_centre_orient_MM_clean_10k_smHCL.ply	Ple_mol	primate	Frugivory	Frugivory	Frugivory	NA	0.068953151	0.989445074	269.8828317	191.8694223	78.01340937	19.39405238	6.62561234	0.491628206	26.01966474	9.733720298	0.111	188.38	193	167	171	171	194	201	201	209	70.46390409	-0.008130081	0.017134106	0.009314612	-0.007819495	26.02089526	15.06311576	10.9577795
Cheracebus_torquatus_AMNH76861_m2_flip_centre_orient_MM_clean_10k_smHCL.ply	Che_tor	primate	Frugivory	Frugivory	Frugivory	NA	0.066466301	1.033390997	285.0068897	199.3131216	85.69376816	20.96006825	7.974930428	0.451302847	28.93499869	11.73347886	0.099	215.62	251	261	217	196	184	187	206	223	66.81174411	-0.022514071	0.015123143	0.00633286	-0.008790283	28.93499867	10.84491225	18.09008643
Cheracebus_torquatus_AMNH77300_m2_flip_centre_orient_MM_clean_10k_smHCL.ply	Che_tor	primate	Frugivory	Frugivory	Frugivory	NA	0.069003083	1.031192965	315.0990188	213.1400855	101.9589333	21.93820132	8.11920619	0.476391488	30.05740755	11.59212702	0.085	221.5	227	200	192	187	208	242	257	259	68.82443082	-0.045454545	0.014859522	0.005370279	-0.009489243	30.05774832	9.270474081	20.78727424
Cheracebus_torquatus_AMNH78466_m2_flip_centre_orient_MM_clean_10k_smHCL.ply	Che_tor	primate	Frugivory	Frugivory	Frugivory	NA	0.068628388	0.973857717	258.3293873	183.8189393	74.510448	20.27211737	6.999408649	0.479606128	27.27152602	10.45030223	0.099	189.5	210	182	171	169	180	183	203	218	69.34686943	-0.008179959	0.016011725	0.005666764	-0.010344961	27.2720807	8.885352957	18.38672775
Cheracebus_torquatus_AMNH78473_m2_crop_flip_centre_orient_MM_clean_10k_smHCL.ply	Che_tor	primate	Frugivory	Frugivory	Frugivory	NA	0.065366704	1.007714768	267.8066208	196.8576319	70.94898884	19.07423149	7.850070144	0.475755916	26.92430162	10.39700156	0.092	185.75	172	177	168	187	216	176	191	199	69.13175354	0.050813008	0.016361957	0.006834253	-0.009527704	26.92439045	11.54025351	15.38413694
Cheracebus_torquatus_AMNH78580_m2_flip_centre_orient_MM_clean_10k_smHCL.ply	Che_tor	primate	Frugivory	Frugivory	Frugivory	NA	0.075906823	1.010817635	373.2457407	234.9955691	138.2501716	21.5109962	7.282495273	0.481636914	28.79349146	10.98878868	0.092	210.25	243	225	185	180	199	217	197	236	69.82875309	0.025742574	0.015754642	0.006768853	-0.008985789	28.79398868	11.21313426	17.58085442
Callimico_goeldii_USNM303322_m2_MM_orient_clean_10k_smHCL.ply	Cal_goe	primate	Frugivory-Insectivory	Frugivory-Insectivory	Frugivory-Insectivory	NA	0.084828579	0.882669374	306.7488044	238.7842284	67.96457597	10.53763606	4.046901759	0.55345411	14.58453781	4.821348656	0.113	119.12	123	132	140	109	112	111	108	118	75.77379287	0.16954023	0.028857239	0.013408731	-0.015448508	14.58598643	6.142061807	8.443924624
Callimico_goeldii_USNM303323_m2_MM_orient_clean_10k_smHCL.ply	Cal_goe	primate	Frugivory-Insectivory	Frugivory-Insectivory	Frugivory-Insectivory	NA	0.08283321	0.933192762	255.9722119	206.4473934	49.52481847	12.46766166	4.581708918	0.5366169	17.04937059	5.82919835	0.104	110.38	126	123	118	118	110	91	92	105	75.49834756	0.098298677	0.024947264	0.011519554	-0.01342771	17.04937058	7.100518715	9.948851868
Callimico_goeldii_USNM395455_m2_orient_MM_clean_10k_smHCL.ply	Cal_goe	primate	Frugivory-Insectivory	Frugivory-Insectivory	Frugivory-Insectivory	NA	0.074283354	0.920066357	236.5943722	190.539259	46.05511324	9.231170543	3.625218268	0.512307028	12.85638881	4.614607494	0.084	132.62	147	159	151	136	119	104	119	126	72.43390659	0.200803213	0.031129255	0.011456001	-0.019673255	12.85638881	4.478807935	8.377580875
Callimico_goeldii_USNM399073_m2_cropped_MM_orient_clean_10k_smHCL.ply	Cal_goe	primate	Frugivory-Insectivory	Frugivory-Insectivory	Frugivory-Insectivory	NA	0.08973597	0.90989329	297.069434	229.0599158	68.00951813	12.18399414	4.747878304	0.569112574	16.93187243	5.424754471	0.084	105.88	116	112	114	96	90	91	106	122	74.87073783	0.031007752	0.027569035	0.014461439	-0.013107596	16.93187244	8.602583052	8.329289388
Callimico_goeldii_USNM464993_m2_cropped_MM_orient_clean_10k_smHCL.ply	Cal_goe	primate	Frugivory-Insectivory	Frugivory-Insectivory	Frugivory-Insectivory	NA	0.087454247	0.917304772	286.9771979	218.2722228	68.70497512	13.11247902	4.948298692	0.562775008	18.06077773	5.860251928	0.109	111	113	104	102	123	117	115	115	99	74.89437503	0.098039216	0.025230151	0.005567213	-0.019662938	18.06106476	3.662367445	14.39869731
Callimico_goeldii_USNM575153_m2_cropped_MM_orient_clean_10k_smHCL.ply	Cal_goe	primate	Frugivory-Insectivory	Frugivory-Insectivory	Frugivory-Insectivory	NA	0.0852307	0.923134756	273.8186688	207.2625127	66.55615604	13.27488968	5.203314621	0.555701645	18.4782043	6.081118242	0.093	122.25	110	120	114	121	139	139	117	118	75.88516594	0.045918367	0.024029881	0.005915298	-0.018114583	18.47881912	4.095740611	14.38307851
Callimico_goeldii_USNM582737_m2_MM_orient_clean_10k_smHCL.ply	Cal_goe	primate	Frugivory-Insectivory	Frugivory-Insectivory	Frugivory-Insectivory	NA	0.08053558	0.914803473	241.4959837	188.0155235	53.48046019	12.28371962	4.496707515	0.535071987	16.78042714	5.755000811	0.082	128.38	152	143	126	115	112	111	119	149	75.35193878	0.132841328	0.026096753	0.007251186	-0.018845566	16.78051999	3.864163502	12.91635649
Callithrix_jacchus_penicillata_MCZ37821_m2_MM_orient_clean_10k_smHCL.ply	Cal_jac	primate	Exudate feeding	Frugivory-Insectivory	Frugivory-Insectivory	NA	0.072227684	0.983877186	221.8233532	173.2588603	48.56449292	7.78043335	3.080206417	0.530021567	10.86063977	3.76256945	0.096	126.38	143	174	155	117	96	90	105	131	72.66995658	0.024213075	0.035240166	0.017695232	-0.017544934	10.86181754	5.106175839	5.755641701
Callithrix_jacchus_penicillata_USNM259427_m2_MM_orient_clean_10k_smHCL.ply	Cal_jac	primate	Exudate feeding	Frugivory-Insectivory	Frugivory-Insectivory	NA	0.064849887	0.925843655	224.4600951	175.1179167	49.34217849	5.250345436	2.01424831	0.469298115	7.264593749	2.84173888	0.109	165.38	207	183	160	160	121	116	176	200	69.3949232	0.008310249	0.046322573	0.015564554	-0.030758019	7.265922355	2.545344343	4.720578012
Cebuella_pygmaea_USNM336305_m2_MM_orient_clean_10k_smHCL.ply	Ceb_pyg	primate	Exudate feeding	Frugivory-Insectivory	Frugivory-Insectivory	NA	0.077323362	0.942518154	262.1243753	203.7975077	58.32686759	3.682986058	1.695594037	0.510508891	5.378580098	1.937515798	0.092	140.62	153	182	168	138	118	112	127	127	70.94655364	0.095238095	0.060306875	0.03773783	-0.022569045	5.378680857	3.003692769	2.374988088
Cebuella_pygmaea_USNM336307_m2_MM_orient_clean_10k_smHCL.ply	Ceb_pyg	primate	Exudate feeding	Frugivory-Insectivory	Frugivory-Insectivory	NA	0.083002866	0.971079213	271.499313	213.256345	58.24296798	3.488350947	1.534613328	0.498061059	5.022964274	1.855024927	0.099	139.88	155	149	144	132	126	128	139	146	70.54168107	0.069158879	0.061776625	0.033806417	-0.027970208	5.023198854	2.300017859	2.723180995
Cebuella_pygmaea_USNM336318_m2_MM_orient_clean_10k_smHCL.ply	Ceb_pyg	primate	Exudate feeding	Frugivory-Insectivory	Frugivory-Insectivory	NA	0.074117413	1.008368618	255.9868486	191.1372838	64.84956488	3.358271448	1.436767776	0.489241308	4.795039223	1.802364244	0.125	176.25	204	172	156	139	153	177	197	212	69.81151185	0.114018692	0.057141388	0.033348215	-0.023793173	4.795173589	2.262633686	2.532539903
Cebuella_pygmaea_USNM336320_m2_MM_orient_clean_10k_smHCL.ply	Ceb_pyg	primate	Exudate feeding	Frugivory-Insectivory	Frugivory-Insectivory	NA	0.065798958	0.914735152	208.7006977	159.297585	49.40311267	2.855784248	1.088291971	0.433363163	3.944076218	1.65779505	0.08	162.25	207	175	147	145	128	143	154	199	66.62861499	0.075697211	0.054653916	0.031419623	-0.023234293	3.944426892	1.730631278	2.213795614
Sapajus_apella_AMNH239863_m2_flip_centre_orient_MM_clean_10k_smHCL.ply	Sap_ape	primate	Frugivory-Insectivory	Hard-object feeder	Seed eating	NA	0.057872541	0.966225385	175.298317	133.9357235	41.36259353	34.82108409	11.08895701	0.453044041	45.91004109	18.55233713	0.11	162.75	146	136	167	175	180	167	174	157	67.72800638	0.003490401	0.010541427	0.004614653	-0.005926773	45.91270075	19.65805994	26.25464081
Sapajus_apella_AMNH239864_m2ply_flip_centre_orient_MM_clean_10k_smHCL.ply	Sap_ape	primate	Frugivory-Insectivory	Hard-object feeder	Seed eating	NA	0.056151445	0.892935514	166.3245061	125.1058938	41.21861224	37.89380787	11.00576022	0.442303583	48.89956806	20.18947435	0.075	134.38	113	142	164	152	137	134	130	103	67.25984418	0.024778761	0.009973416	0.000775323	-0.009198092	48.90071189	2.746609006	46.15410288
Sapajus_apella_AMNH78501_m2_flip_centre_orient_MM_clean_10k_smHCL.ply	Sap_ape	primate	Frugivory-Insectivory	Hard-object feeder	Seed eating	NA	0.057662877	0.88519984	187.8221781	146.5931624	41.2290157	33.44279588	11.83900213	0.44346169	45.28179798	18.65252939	0.078	183.75	195	210	209	176	174	159	170	177	67.50719833	0.031088083	0.010535403	0	-0.010535403	45.28462144	0	45.28462144
Sapajus_apella_usnm296634_m2_crop_flip_centre_orient_MM_clean_10k_smHCL.ply	Sap_ape	primate	Frugivory-Insectivory	Hard-object feeder	Seed eating	NA	0.054322244	0.955783776	158.3407466	127.0138928	31.32685384	36.80660306	12.05047052	0.411307685	48.85707357	21.46199722	0.091	140.75	155	146	120	122	125	148	161	149	63.76817602	-0.063903282	0.009439026	0.00225486	-0.007184166	48.85812948	8.605721345	40.25240814
Sapajus_apella_usnm361019_m2_flip_centre_orient_MM_clean_10k_smHCL.ply	Sap_ape	primate	Frugivory-Insectivory	Hard-object feeder	Seed eating	NA	0.05886213	0.91605459	166.7888191	134.0882236	32.70059552	32.90692297	9.973988558	0.446320442	42.88091152	17.56285025	0.073	155	181	154	150	136	132	163	142	182	68.37900981	0.07195572	0.011214133	0.004100817	-0.007113316	42.88226958	14.39687703	28.48539254
Sapajus_apella_usnm461384_m2_flip_centre_orient_MM_clean_10k_smHCL.ply	Sap_ape	primate	Frugivory-Insectivory	Hard-object feeder	Seed eating	NA	0.060575087	0.968044958	184.6454331	135.7467231	48.89871	35.3911157	10.61118033	0.435837821	46.00229607	19.24046606	0.11	145.75	151	134	131	123	133	156	182	156	65.94405718	0.046601942	0.010508517	0	-0.010508517	46.00420801	0	46.00420801
Cebus_capucinus_usnm291123_m2_flip_centre_orient_MM_clean_10k_smHCL.ply	Ceb_cap	primate	Frugivory-Insectivory	Hard-object feeder	Seed eating	NA	0.063007578	0.965529004	164.5272053	120.1432371	44.38396819	37.90267559	10.78016146	0.474106875	48.68283708	18.86131118	0.104	107.62	117	133	99	81	102	96	109	124	68.65723271	0.051001821	0.009979364	0.003568233	-0.006411132	48.68485831	14.99243327	33.69242504
Cebus_capucinus_usnm291128_m2_crop_flip_centre_orient_MM_clean_10k_smHCL.ply	Ceb_cap	primate	Frugivory-Insectivory	Hard-object feeder	Seed eating	NA	0.061715168	0.944642098	169.4688132	133.0928724	36.37594078	34.82321927	10.94036557	0.458248517	45.76358484	18.30165789	0.081	130.88	165	137	121	117	112	110	123	162	67.43155028	0.017045455	0.010525227	0.000884702	-0.009640525	45.7643832	2.837663727	42.92671947
Cebus_capucinus_usnm464845_m2_flip_centre_orient_MM_clean_10k_smHCL.ply	Ceb_cap	primate	Frugivory-Insectivory	Hard-object feeder	Seed eating	NA	0.054249038	0.926270626	137.991751	115.757547	22.23420398	28.9550065	9.340784418	0.454322736	38.29579093	15.4358777	0.093	123.25	154	131	113	85	102	116	125	160	67.09823498	0.002024291	0.01189317	0.004500023	-0.007393148	38.29703167	13.21378569	25.08324598
Chiropotes_albinasus_AMNH461707_m2_flip_centre_orient_MM_clean_10k_smHCL.ply	Chi_alb	primate	Seed eating	Hard-object feeder	Seed eating	NA	0.055688763	1.13728421	210.4510886	161.9077248	48.5433638	23.80011039	8.413072851	0.468836787	32.21318324	12.61267439	0.105	218.12	225	213	236	218	206	201	218	228	67.56432396	0.045081967	0.013764501	0.005913127	-0.007851374	32.21543894	12.43145201	19.78398693
Chiropotes_albinasus_AMNH545874_m2_flip_centre_orient_MM_clean_10k_smHCL.ply	Chi_alb	primate	Seed eating	Hard-object feeder	Seed eating	NA	0.056973197	1.12075766	217.5193902	164.5138005	53.00558971	26.79022763	9.872187846	0.426173974	36.66241549	15.63331448	0.087	225.5	212	227	223	232	238	229	225	218	64.90385262	0.031674208	0.011733143	0.000365185	-0.011367958	36.66627372	0.73982091	35.92645281
Chiropotes_albinasus_AMNH95302_m2_crop_flip_centre_orient_MM_clean_10k_smHCL.ply	Chi_alb	primate	Seed eating	Hard-object feeder	Seed eating	NA	0.057736421	1.140848245	240.8035066	180.5432676	60.26023901	30.28564	12.11477952	0.497935955	42.40041952	15.66276667	0.092	189.75	192	190	212	203	194	194	166	167	69.9667945	0.004140787	0.010981654	0.005471974	-0.00550968	42.4039096	19.82942411	22.57448549
Chiropotes_albinasus_MCZ31701_m2_crop_flip_centre_orient_MM_clean_10k_smHCL.ply	Chi_alb	primate	Seed eating	Hard-object feeder	Seed eating	NA	0.055826425	1.092223013	221.4212775	164.3386422	57.08263534	27.31037593	9.99797438	0.493631119	37.30835029	13.9009187	0.086	235.62	226	252	254	225	246	221	243	218	69.98080558	0	0.012598799	0.006338997	-0.006259802	37.31098449	18.55074465	18.76023984
Chiropotes_albinasus_usnm543357_m2ply_flip_centre_orient_MM_clean_10k_smHCL.ply	Chi_alb	primate	Seed eating	Hard-object feeder	Seed eating	NA	0.055206911	1.107255231	204.0692098	155.9505818	48.11862803	24.69941602	8.030900257	0.475731131	32.73031628	12.63966	0.096	234.5	251	229	230	233	219	229	225	260	69.28260014	0.059322034	0.013913119	0.00500825	-0.008904868	32.73031627	11.41354455	21.31677172
Chiropotes_satanas_usnm338962_m2_flip_centre_orient_MM_clean_10k_smHCL.ply	Chi_sat	primate	Seed eating	Hard-object feeder	Seed eating	NA	0.059570996	1.078158299	263.4610542	181.0314618	82.42959239	26.70558887	8.381820326	0.461148459	35.08740921	13.95091973	0.087	239.12	288	274	229	221	202	210	230	259	68.56746309	0	0.013090064	0.002414197	-0.010675867	35.08861542	4.852442972	30.23617245
Chiropotes_satanas_usnm406583_m2_crop_flip_centre_orient_MM_clean_10k_smHCL.ply	Chi_sat	primate	Seed eating	Hard-object feeder	Seed eating	NA	0.057111819	1.155731123	250.3797285	185.8361299	64.54359863	21.74843564	8.544658319	0.470809046	30.29309394	11.81419379	0.082	245	260	260	277	270	244	220	207	222	67.31157648	0.006818182	0.01458566	0.003094677	-0.011490983	30.29423236	4.942164143	25.35206822
Chiropotes_satanas_usnm406593_m2_flip_centre_orient_MM_clean_10k_smHCL.ply	Chi_sat	primate	Seed eating	Hard-object feeder	Seed eating	NA	0.061378362	1.144009227	283.9631032	205.9944557	77.96864753	17.89447124	7.387425871	0.455776351	25.2818971	10.16078708	0.089	268.75	228	241	258	306	328	282	260	247	67.39300008	-0.017114914	0.016557678	0.0059223	-0.010635378	25.28189711	7.604512828	17.67738428
Chiropotes_satanas_usnm546263_m2_flip_centre_orient_MM_clean_10k_smHCL.ply	Chi_sat	primate	Seed eating	Hard-object feeder	Seed eating	NA	0.056562962	1.189346094	223.4535471	175.3503652	48.10318182	23.08813728	10.19871161	0.455688022	33.28684889	13.38033841	0.106	216.38	179	202	243	262	246	205	209	185	67.09221946	0.049145299	0.013287822	0.002875321	-0.010412501	33.28905741	5.934484512	27.3545729
Chiropotes_satanas_usnm546264_m2_flip_centre_orient_MM_clean_10k_smHCL.ply	Chi_sat	primate	Seed eating	Hard-object feeder	Seed eating	NA	0.057351673	1.167739928	237.3384891	179.7917079	57.5467812	23.55555005	9.326576738	0.507841047	32.88212679	11.90843721	0.092	228.38	218	235	252	213	244	241	218	206	71.25230933	-0.004728132	0.01399264	0.006604671	-0.00738797	32.88437366	15.03001205	17.85436161
Chiropotes_satanas_usnm549519_m2_flip_centre_orient_MM_clean_10k_smHCL.ply	Chi_sat	primate	Seed eating	Hard-object feeder	Seed eating	NA	0.058728592	1.114672084	252.2077401	192.5601909	59.6475492	19.21402464	7.581339268	0.433924425	26.79536391	11.25013394	0.098	287.75	263	288	292	310	296	290	285	278	66.31571714	-0.014150943	0.015173707	0.006175606	-0.008998101	26.79700318	8.882901623	17.91410156
Lagothrix_lagotricha_poepiggi_AMNH188142_m2_flip_centre_orient_MM_clean_10k_smHCL.ply	Lag_lag	primate	Frugivory	Frugivory	Frugivory	NA	0.070994697	1.039166517	239.674269	185.2785111	54.3957579	55.70072036	22.14273717	0.491177049	77.84345753	29.14681826	0.091	170.25	169	173	188	206	173	147	151	155	70.15580363	-0.05726257	0.006316746	0	-0.006316746	77.84345753	0	77.84345753
Lagothrix_lagotricha_poepiggi_AMNH71776_m2_crop_flip_centre_orient_MM_clean_10k_smHCL.ply	Lag_lag	primate	Frugivory	Frugivory	Frugivory	NA	0.06576007	1.018186414	204.5884181	153.4866017	51.10181636	59.71828739	19.62100989	0.510046446	79.33929729	28.6066917	0.091	165.38	152	181	177	174	162	160	163	154	71.64699192	0.019607843	0.006272064	0.001789536	-0.004482528	79.34156733	20.99167651	58.34989082
Lagothrix_lagotricha_poepiggi_AMNH71780_m2_flip_centre_orient_MM_clean_10k_smHCL.ply	Lag_lag	primate	Frugivory	Frugivory	Frugivory	NA	0.065139361	1.051955259	216.3954351	163.2646506	53.13078453	55.60264146	19.52111204	0.503001484	75.12375351	27.47108047	0.081	163.12	145	155	181	165	157	172	174	156	70.1258537	-0.035862069	0.006483922	0.000239146	-0.006244776	75.12608338	1.909639017	73.21644437
Lagothrix_lagotricha_poepiggi_AMNH76393_m2_flip_centre_orient_MM_clean_10k_smHCL.ply	Lag_lag	primate	Frugivory	Frugivory	Frugivory	NA	0.068459614	0.981427677	226.3386288	174.338539	52.00008981	58.31229489	21.6777413	0.489283975	79.99003621	30.06417097	0.098	160.88	163	187	167	179	142	143	152	154	72.15297998	-0.038352273	0.006243561	0	-0.006243561	79.99438302	0	79.99438302
Lagothrix_lagotricha_poepiggi_AMNH98332_m2_flip_centre_orient_MM_clean_10k_smHCL.ply	Lag_lag	primate	Frugivory	Frugivory	Frugivory	NA	0.075096841	0.993754033	274.4215034	205.7891448	68.6323586	55.34384327	20.45760552	0.536404182	75.80144878	25.92762603	0.076	135.75	135	134	131	134	133	132	143	144	72.16516831	0.044354839	0.006609802	0	-0.006609802	75.80378096	0	75.80378096
Lagothrix_lagotricha_usnm545879_m2_flip_centre_orient_MM_clean_10k_smHCL.ply	Lag_lag	primate	Frugivory	Frugivory	Frugivory	NA	0.068041413	0.957010623	213.8294019	159.937059	53.89234281	48.96914646	16.07740265	0.468360077	65.04654913	25.49246711	0.084	138.62	144	162	158	147	128	126	124	120	68.82901983	-0.028231798	0.007309653	1.17E-07	-0.007309536	65.0490219	0.007823317	65.04119859
Lagothrix_lagotricha_usnm545887_m2_crop_flip_centre_orient_MM_clean_10k_smHCL.ply	Lag_lag	primate	Frugivory	Frugivory	Frugivory	NA	0.069748117	1.039787028	243.0317232	175.5705967	67.46112652	66.99240639	20.53388735	0.495486895	87.52629374	32.49107574	0.109	143.62	158	164	136	143	132	129	129	158	70.38634549	-0.03537415	0.005495515	0	-0.005495515	87.52629374	0	87.52629374
Lagothrix_lagotricha_usnm545890_m2_crop_flip_centre_orient_MM_clean_10k_smHCL.ply	Lag_lag	primate	Frugivory	Frugivory	Frugivory	NA	0.06994783	1.029296051	245.8909582	165.9961918	79.89476642	58.29137804	18.5547203	0.500148606	76.84609828	28.26169873	0.08	153.12	174	176	163	148	147	141	127	149	71.41845565	-0.048476454	0.006392255	0	-0.006392255	76.84743458	0	76.84743458
Leontopithecus_rosalia_MCZ3939_m2_MM_orient_clean_10k_smHCL.ply	Leo_ros	primate	Frugivory-Insectivory	Frugivory-Insectivory	Frugivory-Insectivory	NA	0.071998343	0.956141739	229.9455795	184.1100482	45.83553128	10.90031168	4.569367719	0.496228723	15.4696794	5.734063807	0.126	127	117	106	114	152	139	152	120	116	71.47804234	0.027355623	0.026197592	0.00014306	-0.026054531	15.46991802	0.087843651	15.38207437
Leontopithecus_rosalia_USNM337333_m2_MM_orient_clean_10k_smHCL.ply	Leo_ros	primate	Frugivory-Insectivory	Frugivory-Insectivory	Frugivory-Insectivory	NA	0.073066041	1.029685069	254.3678324	205.3772583	48.99057415	9.07561934	3.731886797	0.483436132	12.80750613	4.870317601	0.1	135.25	118	126	134	151	163	153	124	113	70.52415962	0.047021944	0.030753443	0.003700547	-0.027052896	12.80765139	1.22822229	11.5794291
Leontopithecus_rosalia_USNM337334_m2_MM_orient_clean_10k_smHCL.ply	Leo_ros	primate	Frugivory-Insectivory	Frugivory-Insectivory	Frugivory-Insectivory	NA	0.07108795	0.969964421	268.9620758	213.6302236	55.33185223	8.980349751	4.274131758	0.447189534	13.25448151	5.419245797	0.135	154.25	151	169	160	153	155	147	150	149	67.57808408	-0.001798561	0.028692069	0.00311661	-0.025575459	13.25454005	1.094132729	12.16040733
Leontopithecus_rosalia_USNM541408_m2_MM_reconstructedcusp_orient_clean_10k_smHCL.ply	Leo_ros	primate	Frugivory-Insectivory	Frugivory-Insectivory	Frugivory-Insectivory	NA	0.074783831	1.079016422	254.8728609	208.9488514	45.92400952	9.747504301	4.369561643	0.456234511	14.11706595	5.6684482	0.123	123.38	99	114	111	117	150	154	136	106	66.30177527	-0.05509182	0.028250432	0.009902868	-0.018347564	14.11749357	4.043726783	10.07376679
Leontopithecus_rosalia_USNM545068_m2_MM_orient_clean_10k_smHCL.ply	Leo_ros	primate	Frugivory-Insectivory	Frugivory-Insectivory	Frugivory-Insectivory	NA	0.072020687	0.967705824	222.2401333	172.8638774	49.37625587	10.31876754	3.708344978	0.448625586	14.02711251	5.718696486	0.082	142.75	119	143	140	173	152	155	142	118	68.20697965	0.054700855	0.027587565	0	-0.027587565	14.02851759	0	14.02851759
Leontopithecus_rosalia_USNM582752_m2_MM_orient_clean_10k_smHCL.ply	Leo_ros	primate	Frugivory-Insectivory	Frugivory-Insectivory	Frugivory-Insectivory	NA	0.076554576	0.928900726	247.6607962	204.7059518	42.95484444	10.24019648	4.299432761	0.506040087	14.53962924	5.284604583	0.095	108	92	99	124	120	124	120	102	83	71.1755697	0.043936731	0.028352152	0.01164523	-0.016706922	14.53995018	4.790309086	9.749641098
Mico_argentata_USNM239457_m2_MM_orient_clean_10k_smHCL.ply	Mic_arg	primate	Exudate feeding	Frugivory-Insectivory	Frugivory-Insectivory	NA	0.071747067	0.993838777	229.8659938	175.4904789	54.37551497	5.90964346	2.295315317	0.517461718	8.204958771	2.914840976	0.099	152.38	124	117	125	149	161	190	194	159	73.27645474	0.070460705	0.044970311	0.022826759	-0.022143552	8.205108648	4.072707996	4.132400653
Mico_argentata_USNM239458_m2_MM_orient_clean_10k_smHCL.ply	Mic_arg	primate	Exudate feeding	Frugivory-Insectivory	Frugivory-Insectivory	NA	0.073419109	0.992081147	240.7258829	187.8934508	52.83243204	5.275402513	2.043934249	0.495323332	7.31933677	2.717936776	0.142	149.25	107	108	171	185	170	173	160	120	71.9457853	0.119284294	0.048359071	0.018096171	-0.030262901	7.319336762	2.484998341	4.834338421
Mico_argentata_USNM239459_m2_MM_orient_clean_10k_smHCL.ply	Mic_arg	primate	Exudate feeding	Frugivory-Insectivory	Frugivory-Insectivory	NA	0.07202478	0.951949192	244.255013	192.2060197	52.04899327	5.082878881	2.230494794	0.493468026	7.313373672	2.725818171	0.101	162	121	129	152	168	181	228	180	137	69.87199173	0.097328244	0.048653986	0.025193221	-0.023460765	7.313536157	3.292648352	4.020887805
Mico_argentata_USNM239461_m2_MM_orient_clean_10k_smHCL.ply	Mic_arg	primate	Exudate feeding	Frugivory-Insectivory	Frugivory-Insectivory	NA	0.076698515	1.048443084	253.7047198	191.9371967	61.76752312	6.014652086	2.355491859	0.505698273	8.370143941	3.044310793	0.103	135.25	107	127	148	141	158	145	135	121	71.56613501	0.118095238	0.044957685	0.022936256	-0.02202143	8.370708433	3.752715128	4.617993304
Mico_argentata_USNM461725_m2_MM_orient_clean_10k_smHCL.ply	Mic_arg	primate	Exudate feeding	Frugivory-Insectivory	Frugivory-Insectivory	NA	0.070722035	1.041874318	248.7136733	185.8585235	62.85514988	6.068796455	2.213598771	0.516039537	8.282395227	2.950731576	0.143	168.12	147	155	167	183	188	198	158	149	71.44093279	0.048262548	0.043827915	0.01939686	-0.024431054	8.282498031	3.468950664	4.813547368
Mico_argentata_USNM555657_m2_MM_orient_clean_10k_smHCL.ply	Mic_arg	primate	Exudate feeding	Frugivory-Insectivory	Frugivory-Insectivory	NA	0.072726232	1.000621584	243.3207121	185.5823673	57.73834474	5.78075368	2.279073645	0.510882402	8.059827324	2.90120837	0.126	164.38	170	156	148	144	146	148	194	209	71.23623047	0.077067669	0.044795499	0.025035972	-0.019759527	8.061028735	4.323475968	3.737552767
Pithecia_monachus_AMNH6412_m2_crop_flip_centre_orient_MM_clean_10k_smHCL.ply	Pit_mon	primate	Seed eating	Hard-object feeder	Seed eating	NA	0.052832125	1.074634361	224.6968427	158.37599	66.32085278	25.35103709	7.749681422	0.452572594	33.10071856	13.38868307	0.09	218.75	246	241	221	184	189	201	211	257	66.45470201	-0.017408124	0.01362244	0.002047596	-0.011574843	33.10071852	4.395717943	28.70500057
Pithecia_monachus_MCS30720_m2_flip_centre_orient_MM_clean_10k_smHCL.ply	Pit_mon	primate	Seed eating	Hard-object feeder	Seed eating	NA	0.062809278	1.072882575	305.8443793	193.4451393	112.39924	18.16436498	6.362605376	0.470458124	24.52697035	9.57214287	0.094	250	314	256	217	207	213	236	264	293	67.39902739	-0.028571429	0.017307376	0.007385553	-0.009921823	24.52744986	9.934696022	14.59275384
Pithecia_monachus_usnm461919_m2_flip_centre_orient_MM_clean_10k_smHCL.ply	Pit_mon	primate	Seed eating	Hard-object feeder	Seed eating	NA	0.061771703	1.059676796	240.4404856	164.7999676	75.64051792	23.69997168	7.538010553	0.450178239	31.23798222	12.6958892	0.091	197.62	174	184	183	200	225	230	199	186	67.90621293	-0.04048583	0.014074302	0	-0.014074302	31.23891765	0	31.23891765
Pithecia_monachus_usnm545891_m2_flip_centre_orient_MM_clean_10k_smHCL.ply	Pit_mon	primate	Seed eating	Hard-object feeder	Seed eating	NA	0.05769131	1.022939712	261.6558498	177.6290184	84.02683142	29.34462246	9.080784006	0.472809146	38.42540645	14.92593905	0.101	225.88	229	266	249	213	235	212	194	209	68.48175898	0.056818182	0.012256803	0.005401368	-0.006855435	38.42540647	16.89910304	21.52630343
Pithecia_pithecia_usnm374744_m2_flip_centre_orient_MM_clean_10k_smHCL.ply	Pit_pit	primate	Seed eating	Hard-object feeder	Seed eating	NA	0.057587167	1.080858617	282.2758034	195.9683505	86.30745293	21.31166035	7.950129121	0.460390938	29.26178946	11.65226609	0.092	294.5	256	261	265	293	307	313	330	331	68.4105885	0.006355932	0.014856468	0.006818964	-0.008037504	29.26282052	13.17223048	16.09059004
Pithecia_pithecia_usnm374745_m2_flip_centre_orient_MM_clean_10k_smHCL.ply	Pit_pit	primate	Seed eating	Hard-object feeder	Seed eating	NA	0.057429535	1.113250156	276.7141634	199.8469232	76.86724023	23.49911896	8.899670955	0.473384759	32.39878992	12.57048438	0.086	274.88	263	288	275	300	277	270	268	258	68.67237933	0.059670782	0.014099876	0.005029217	-0.009070659	32.4016394	9.44217857	22.95946083
Pithecia_pithecia_usnm374746_m2_flip_centre_orient_MM_clean_10k_smHCL.ply	Pit_pit	primate	Seed eating	Hard-object feeder	Seed eating	NA	0.049921876	1.041778335	230.2802092	170.8028843	59.47732485	22.60734918	7.819856226	0.44765264	30.42720539	12.42899243	0.089	257.62	230	261	282	255	250	273	273	237	65.95756932	0.048421053	0.014639782	0.005068019	-0.009571763	30.4273447	8.528848213	21.89849649
Pithecia_pithecia_usnm374756_m2_flip_centre_orient_MM_clean_10k_smHCL.ply	Pit_pit	primate	Seed eating	Hard-object feeder	Seed eating	NA	0.053401014	1.093824961	252.7096236	179.5888746	73.12074895	21.76483305	7.402397126	0.467942597	29.16723017	11.44051074	0.086	276.38	257	286	296	290	262	288	279	253	67.87397415	0.100656455	0.015323992	0.005007793	-0.010316199	29.16832253	7.670475998	21.49784653
Pithecia_pithecia_usnm374759_m2_flip_centre_orient_MM_clean_10k_smHCL.ply	Pit_pit	primate	Seed eating	Hard-object feeder	Seed eating	NA	0.053335872	1.136236449	246.9958414	179.6848622	67.31097922	20.06221754	7.138242532	0.451823624	27.20046007	11.01862077	0.098	290.25	249	303	323	302	281	305	293	266	67.04156921	-0.006329114	0.015600675	0.007050985	-0.00854969	27.20265328	11.32273302	15.87992027
Pithecia_pithecia_usnm374767_m2_crop_flip_centre_orient_MM_clean_10k_smHCL.ply	Pit_pit	primate	Seed eating	Hard-object feeder	Seed eating	NA	0.054433381	1.069284779	224.9549789	167.5848688	57.37011011	21.67709606	7.765678675	0.460552749	29.44277476	11.72054217	0.085	270.25	261	257	258	268	272	288	279	279	68.46949045	-0.002118644	0.015046159	0.003718183	-0.011327976	29.44584477	6.166680678	23.27916409
Leontocebus_fuscicollis_AMNH73389_m2_cropped_MM_orient_clean_10k_smHCL.ply	Leo_fus	primate	Frugivory-Insectivory	Frugivory-Insectivory	Frugivory-Insectivory	NA	0.078824684	0.922178154	289.0415272	220.0148004	69.02672679	6.89424086	3.124272221	0.48404721	10.01851307	3.805092375	0.127	162.12	162	168	142	150	167	156	181	171	71.11764892	0.028192371	0.038789117	0.015758643	-0.023030474	10.01900263	3.377217132	6.6417855
Leontocebus_fuscicollis_AMNH73392_m2_cropped_MM_orient_clean_10k_smHCL.ply	Leo_fus	primate	Frugivory-Insectivory	Frugivory-Insectivory	Frugivory-Insectivory	NA	0.080575935	0.928491938	302.190404	211.3193704	90.87103354	7.380834633	3.139142233	0.45455881	10.51997686	4.23828365	0.176	187.38	169	188	193	197	191	196	189	176	67.25191495	0.03236246	0.036348303	0.01473895	-0.021609353	10.52038603	3.75750165	6.762884383
Leontocebus_fuscicollis_AMNH73393_m2_cropped_orient_clean_10k_smHCL.ply	Leo_fus	primate	Frugivory-Insectivory	Frugivory-Insectivory	Frugivory-Insectivory	NA	0.08059959	0.846182839	287.8548135	214.4268779	73.42793563	7.438499948	3.057413254	0.533227027	10.4959132	3.61297636	0.103	157.25	180	169	141	124	130	163	170	181	76.68713213	0.141891892	0.038667778	0.019407661	-0.019260117	10.4960379	4.739937444	5.75610046
Leontocebus_fuscicollis_AMNH73736_m2_cropped_MM_orient_clean_10k_smHCL.ply	Leo_fus	primate	Frugivory-Insectivory	Frugivory-Insectivory	Frugivory-Insectivory	NA	0.078839513	0.863315686	270.6307432	205.8313897	64.79935351	6.477843228	2.940174951	0.481434842	9.418018174	3.595758647	0.099	149	177	143	133	137	126	133	172	171	69.90237755	0.060708263	0.04101923	0.017230606	-0.023788624	9.41871765	3.418106555	6.000611095
Saguinus_geoffroyi_USNM335455_m2_cropped_MM_orient_clean_10k_smHCL.ply	Sag_geo	primate	Frugivory-Insectivory	Frugivory-Insectivory	Frugivory-Insectivory	NA	0.075256548	0.970422672	247.5921502	191.1813732	56.41077703	6.92711398	2.65225521	0.55120611	9.579369195	3.181012441	0.097	179.12	157	183	207	202	181	182	165	156	75.37605938	0.033807829	0.040930376	0.022904038	-0.018026338	9.579660959	5.119338561	4.460322398
Saguinus_midas_USNM393800_m2_cropped_MM_orient_clean_10k_smHCL.ply	Sag_mid	primate	Frugivory-Insectivory	Frugivory-Insectivory	Frugivory-Insectivory	NA	0.080437262	0.958406356	292.1704781	215.6960398	76.47443828	7.553462769	3.039642152	0.506929993	10.59310492	3.843345931	0.099	168.12	161	180	154	165	163	189	177	156	70.48313664	0.188650307	0.037569048	0.01244588	-0.025123168	10.59330262	3.278179523	7.315123101
Saguinus_midas_USNM393802_m2_cropped_MM_orient_clean_10k_smHCL.ply	Sag_mid	primate	Frugivory-Insectivory	Frugivory-Insectivory	Frugivory-Insectivory	NA	0.073335699	1.006021456	241.1784664	187.9873984	53.19106801	6.887247155	2.423845184	0.557916815	9.311092332	3.05070522	0.11	140.75	142	181	195	162	121	104	103	118	75.05029006	0.149019608	0.04133482	0.021601816	-0.019733004	9.311722057	4.555400377	4.75632168
Saguinus_midas_USNM393810_m2_cropped_orient_clean_10k_smHCL.ply	Sag_mid	primate	Frugivory-Insectivory	Frugivory-Insectivory	Frugivory-Insectivory	NA	0.074062367	0.99935021	267.7863119	208.268319	59.51799285	4.908365334	2.275412923	0.498774444	7.18377826	2.649249991	0.106	199	168	210	231	221	214	186	196	166	71.12876846	0.056338028	0.046678314	0.021713382	-0.024964932	7.184358595	3.059058143	4.125300452
Saguinus_midas_USNM549521_m2_cropped_MM_orient_clean_10k_smHCL.ply	Sag_mid	primate	Frugivory-Insectivory	Frugivory-Insectivory	Frugivory-Insectivory	NA	0.071171349	0.946057	252.5327254	197.0612845	55.47144095	5.30830938	1.979401973	0.49980316	7.287711348	2.682054844	0.106	188.38	165	168	177	209	211	209	198	170	70.07457652	0.199203187	0.046484573	0.024905796	-0.021578777	7.287746579	3.814981436	3.472765143
Saguinus_mystax_USNM397870_m2_cropped_MM_orient_clean_10k_smHCL.ply	Sag_mys	primate	Frugivory-Insectivory	Frugivory-Insectivory	Frugivory-Insectivory	NA	0.071828124	0.939270651	227.9599412	176.2768979	51.68304333	8.684834361	3.162940017	0.494006213	11.84777437	4.411115512	0.087	155.5	145	152	150	169	168	170	154	136	71.48614045	0.1	0.033112262	0.015256179	-0.017856082	11.84837843	5.11301956	6.735358872
Saguinus_mystax_USNM397877_m2_cropped_MM_orient_clean_10k_smHCL.ply	Sag_mys	primate	Frugivory-Insectivory	Frugivory-Insectivory	Frugivory-Insectivory	NA	0.076480189	0.92647977	254.7263172	198.9337525	55.79256467	6.873312101	3.054129406	0.466684397	9.927441513	3.903735822	0.078	153.88	126	133	161	171	149	166	173	152	68.520585	0.044481054	0.038446791	0.016331313	-0.022115478	9.927666446	4.087981242	5.839685205
Saguinus_oedipus_USNM336297_m2_cropped_MM_orient_clean_10k_smHCL.ply	Sag_oed	primate	Frugivory-Insectivory	Frugivory-Insectivory	Frugivory-Insectivory	NA	0.069946987	0.995156782	223.5216182	175.5897105	47.93190774	6.279382492	2.697519259	0.512665558	8.976901752	3.219814307	0.104	131.38	93	109	126	170	160	157	130	106	70.82606026	0.079044118	0.040884029	0.020393359	-0.02049067	8.977444899	4.316420736	4.661024163
Saguinus_oedipus_USNM501096_m2_cropped_MM_orient_clean_10k_smHCL.ply	Sag_oed	primate	Frugivory-Insectivory	Frugivory-Insectivory	Frugivory-Insectivory	NA	0.076100726	0.937800131	243.3314292	194.3403479	48.99108131	6.177748326	2.303665005	0.543877533	8.481413328	2.857999874	0.098	145	151	125	122	138	137	160	163	164	75.42787711	0.002028398	0.045116641	0.02979865	-0.015317991	8.481620152	5.564112429	2.917507723
Saguinus_oedipus_USNM501106_m2_cropped_MM_orient_clean_10k_smHCL.ply	Sag_oed	primate	Frugivory-Insectivory	Frugivory-Insectivory	Frugivory-Insectivory	NA	0.074121445	0.919107298	286.198708	215.1397034	71.05900462	7.082161992	2.856603786	0.537780166	9.938765782	3.390178296	0.103	155.12	150	161	161	159	155	152	152	151	75.72877695	0.1	0.037745557	0.023989031	-0.013756526	9.939091499	6.401918945	3.537172554
Saimiri_boliviensis_AMNH38792_m2_crop_flip_centre_orient_MM_clean_10k_smHCL.ply	Sai_bol	primate	Frugivory-Insectivory	Frugivory-Insectivory	Frugivory-Insectivory	NA	0.08237693	0.938095529	264.6614731	198.277308	66.38416503	13.13429327	5.278777857	0.51843661	18.41307114	6.528567718	0.083	120.75	109	117	131	126	120	132	120	111	72.31823012	-0.006160164	0.024354971	0.011204718	-0.013150253	18.41373597	8.229221729	10.18451424
Saimiri_boliviensis_AMNH76003_m2_flip_centre_orient_MM_clean_10k_smHCL.ply	Sai_bol	primate	Frugivory-Insectivory	Frugivory-Insectivory	Frugivory-Insectivory	NA	0.077256652	0.914036146	237.8826303	172.994463	64.88816731	11.72395255	4.267384013	0.4815637	15.99134	6.10385	0.09	130.75	132	129	117	113	154	141	136	124	72.15472735	-0.018145161	0.026973454	0.011246698	-0.015726756	15.99206165	6.614640567	9.377421078
Saimiri_boliviensis_AMNH76583_m2_flip_centre_orient_MM_clean_10k_smHCL.ply	Sai_bol	primate	Frugivory-Insectivory	Frugivory-Insectivory	Frugivory-Insectivory	NA	0.076846549	0.906824725	260.9250604	197.3469852	63.57807522	10.99444673	4.256420707	0.490062652	15.25086743	5.723102638	0.103	120.5	117	132	139	133	126	114	104	99	71.64562908	0.012820513	0.02715808	0.011699253	-0.015458827	15.25086744	6.199607917	9.051259521
Saimiri_boliviensis_AMNH76586_m2_flip_centre_orient_MM_clean_10k_smHCL.ply	Sai_bol	primate	Frugivory-Insectivory	Frugivory-Insectivory	Frugivory-Insectivory	NA	0.083213314	0.893731571	263.8729231	186.6805914	77.19233178	12.95915923	4.699559804	0.503940267	17.65871904	6.445286724	0.092	125.12	107	142	158	150	119	110	115	100	73.39743212	0.033333333	0.025015028	0.013278137	-0.011736891	17.65908909	9.406885867	8.252203221
Saimiri_boliviensis_AMNH98272_m2_flip_centre_orient_MM_clean_10k_smHCL.ply	Sai_bol	primate	Frugivory-Insectivory	Frugivory-Insectivory	Frugivory-Insectivory	NA	0.080459578	0.948065984	257.0220664	194.1969314	62.82513499	12.74213957	5.000173475	0.484723755	17.74231305	6.7295269	0.102	115.12	104	110	106	109	134	125	108	125	70.37144504	-0.023904382	0.024037017	0.010155471	-0.013881546	17.74259313	6.908167565	10.83442556
Saimiri_boliviensis_usnm364497_m2_flip_centre_orient_MM_clean_10k_smHCL.ply	Sai_bol	primate	Frugivory-Insectivory	Frugivory-Insectivory	Frugivory-Insectivory	NA	0.08036446	0.919752908	286.765005	203.4653417	83.29966332	13.03576813	4.466435316	0.493985686	17.50220344	6.516617229	0.087	117.25	105	103	120	134	122	119	121	114	70.67700801	0.03877551	0.02493107	0.007162463	-0.017768607	17.50316887	4.190543428	13.31262544
Saimiri_boliviensis_usnm396265_m2_flip_centre_orient_MM_clean_10k_smHCL.ply	Sai_bol	primate	Frugivory-Insectivory	Frugivory-Insectivory	Frugivory-Insectivory	NA	0.07832641	0.878274899	242.3165582	178.5192181	63.79734009	11.1994912	3.792751964	0.49764255	14.99224318	5.541403705	0.089	126.75	117	112	131	145	140	131	119	119	72.22889243	-0.039130435	0.028300016	0.012416422	-0.015883594	14.99299426	6.450100013	8.54289425
Saimiri_sciureus_usnm518547_m2_flip_centre_orient_MM_clean_10k_smHCL.ply	Sai_sci	primate	Frugivory-Insectivory	Frugivory-Insectivory	Frugivory-Insectivory	NA	0.07699642	0.887291698	237.9689606	184.151538	53.81742263	11.85540185	4.509761815	0.53135914	16.36516367	5.654414853	0.089	122.88	142	140	142	126	113	107	101	112	72.76996977	0.06772009	0.026027476	0.009932175	-0.016095301	16.36545182	5.46274903	10.90270279
Saimiri_sciureus_usnm545893_m2_flip_centre_orient_MM_clean_10k_smHCL.ply	Sai_sci	primate	Frugivory-Insectivory	Frugivory-Insectivory	Frugivory-Insectivory	NA	0.081515074	0.871214098	251.8676302	192.9748798	58.8927504	13.75410673	5.50257382	0.495496453	19.25668054	7.148232586	0.089	102.38	111	99	93	94	102	99	110	111	72.20335834	0.055888224	0.022548999	0.004503386	-0.018045612	19.25892881	3.305534938	15.95339387
Saimiri_sciureus_usnm546267_m2_flip_centre_orient_MM_clean_10k_smHCL.ply	Sai_sci	primate	Frugivory-Insectivory	Frugivory-Insectivory	Frugivory-Insectivory	NA	0.083201094	0.922916616	290.3358362	214.9014192	75.43441692	11.10136446	4.719746943	0.499908018	15.82111142	5.821332449	0.082	122.62	116	116	125	119	114	137	129	125	71.02306478	0.054945055	0.026554231	0.008790031	-0.0177642	15.82118867	4.455356356	11.36583231
Arctocebus_calabarensis_91933_ms_media_media_55_original-000000009_MM_flip_orient_clean_10k_smHCL.ply	Arc_ca	primate		Insectivory			0.111540094	0.850641359	472.1573601	367.1351905	105.0221696	17.37031121	8.018480379	0.622175049	25.38879157	7.315224332	0.086	122.25	108	105	113	138	131	141	123	119	76.86807528	0.131045242	0.01736752	0.011104078	-0.006263442	25.38923082	15.96758819	9.421642628
Arctocebus_calabarensis_98965_ms_media_media_60_original-000000013_MM_flip_orient_clean_10k_smHCL.ply	Arc_ca	primate		Insectivory			0.093308615	0.873503776	300.7203146	237.0793881	63.64092648	14.20496778	6.121552025	0.526000758	20.3265198	7.098794012	0.088	108.25	110	99	94	99	111	109	114	130	72.38129171	0.053254438	0.020614583	0.000130251	-0.020484332	20.3265198	0.173526048	20.15299375
Avahi_laniger_68569_ms_media_media_78_original-000000025_MM_flip_orient_clean_10k_smHCL.ply	Ava_la	primate		Folivory			0.08056768	1.081872102	357.7423847	266.4126021	91.32978255	19.081899	9.704211306	0.463638289	28.78611032	11.38864052	0.092	151.12	181	175	149	141	139	130	143	151	65.84159609	0.075471698	0.014884373	0.001158169	-0.013726204	28.78815708	1.490522574	27.29763451
Avahi_laniger_69216_ms_media_media_116_original-000000049_MM_flip_orient_clean_10k_smHCL.ply	Ava_la	primate		Folivory			0.087631698	0.88411458	347.3188829	258.2887485	89.0301344	20.63007641	8.171353953	0.496967287	28.80143036	10.65991535	0.07	137.75	125	132	139	147	151	131	137	140	70.20910473	0.082368082	0.01553157	0.002200488	-0.013331082	28.80143036	3.59343303	25.20799733
Avahi_laniger_99866_ms_media_media_74_original-000000022_MM_flip_orient_clean_10k_smHCL.ply	Ava_la	primate		Folivory			0.087656173	0.979763566	394.3572483	307.7862421	86.5710062	20.65838444	9.017108339	0.544371708	29.67549278	9.989935437	0.077	154.25	157	165	177	168	152	148	123	144	70.83535049	0.082825822	0.015319022	0.000428002	-0.01489102	29.67572163	0.668795525	29.0069261
Daubentonia_madagascariensis_78778_ms_media_media_181_original-000000113_MM_flip_orient_clean_10k_smHCL.ply	Dau_ma	primate		Hard-object feeder			0.047683223	0.934583394	147.7045039	106.6258852	41.07861862	26.02665216	6.938124225	0.373292537	32.9647764	15.62472408	0.081	199	193	171	178	191	213	221	218	207	60.03273964	0.055370986	0.012154957	0.002486839	-0.009668119	32.96796862	4.710958087	28.25701053
Eulemur_fulvus_48105_ms_media_media_193_original-000000125_MM_flip_orient_clean_10k_smHCL.ply	Eul_fu	primate		Folivory			0.071028442	0.978216945	245.8545952	206.9040917	38.9505035	38.18227528	14.29316119	0.504641389	52.47543648	19.12626278	0.08	123.12	103	102	113	110	153	144	141	119	71.42218705	0.138482024	0.009166226	0.001789062	-0.007377165	52.47543647	8.257452958	44.21798351
Galago_senegalensis_68274_ms_media_media_278_original-000000206_MM_flip_orient_clean_10k_smHCL.ply	Gal_se	primate		Insectivory			0.094733394	0.892832421	275.7359719	218.3058102	57.43016172	9.463436209	3.800485609	0.561598521	13.26392181	4.313935782	0.095	111.38	113	125	144	116	100	95	91	107	74.57219502	0.151807229	0.032068512	0.018327507	-0.013741005	13.26460763	7.527535827	5.737071804
Galago_senegalensis_91299_ms_media_media_269_original-000000198_MM_flip_orient_clean_10k_smHCL.ply	Gal_se	primate		Insectivory			0.093261005	0.888624161	311.1717888	249.3557256	61.81606325	7.392705976	3.022449493	0.534781362	10.41515547	3.574049538	0.091	125	113	96	108	105	124	147	166	141	73.22109262	0.134193548	0.038384777	0.003825473	-0.034559303	10.41525617	0.835481335	9.579774835
Galagoides_demidoff_55882_ms_media_media_251_original-000000182_MM_flip_orient_clean_10k_smHCL.ply	Gal_de	primate		Insectivory			0.092229463	0.912942075	391.9775965	316.8771733	75.10042325	4.716406885	2.572384704	0.544131253	7.288791586	2.454873573	0.11	125.62	110	107	118	121	122	149	149	129	73.00436037	0.102643857	0.049821733	0.028602597	-0.021219136	7.288948975	4.187607162	3.101341813
Galagoides_demidoff_55948_ms_media_media_265_original-000000194_MM_flip_orient_clean_10k_smHCL.ply	Gal_de	primate		Insectivory			0.089939464	0.891960569	321.220787	253.693742	67.52704501	6.104645826	2.530005533	0.55092251	8.634651355	2.868927641	0.089	124.88	111	143	145	119	120	133	122	106	74.52031286	0.141618497	0.044637821	0.024386485	-0.020251336	8.635089677	4.312008521	4.323081157
Galagoides_demidoff_60504_ms_media_media_261_original-000000190_MM_flip_orient_clean_10k_smHCL.ply	Gal_de	primate		Insectivory			0.090957877	0.860988528	369.8005493	297.4581329	72.34241642	6.454878933	2.97467534	0.511211076	9.42955428	3.392023604	0.086	124.75	122	136	115	120	122	132	131	120	72.32743648	0.121468927	0.039883549	0.022995727	-0.016887822	9.42982708	5.3068717	4.122955381
Galagoides_demidoff_89412_ms_media_media_255_original-000000186_MM_flip_orient_clean_10k_smHCL.ply	Gal_de	primate		Insectivory			0.089118182	0.935640906	335.1090262	271.1164718	63.99255442	5.775430145	2.724323544	0.569244604	8.499753691	2.722492925	0.092	123.88	98	106	128	142	116	147	135	119	73.362651	0.18128655	0.044236036	0.019262091	-0.024973945	8.500268868	3.681027422	4.819241446
Hapalemur_griseus_96823_ms_media_media_727_original-000000606_MM_flip_orient_clean_10k_smHCL.ply	Hap_gr	primate		Folivory			0.075641354	0.988239357	263.967392	210.9517189	53.01567302	22.05284558	9.944326149	0.47561899	31.99717173	12.35930889	0.075	160	143	148	170	189	174	153	168	135	67.73525678	0.06835443	0.014341932	8.88E-06	-0.014333054	31.99780489	0.014261943	31.98354295
Indri_indri_30365_ms_media_media_299_original-000000224_MM_flip_orient_clean_10k_smHCL.ply	Ind_in	primate		Folivory			0.073137003	0.961137099	225.2094805	184.0736627	41.13581773	63.01083831	22.46458402	0.466865246	85.47542228	33.5990699	0.09	113.88	97	97	100	113	126	134	121	123	67.89824239	0.042643923	0.005228542	1.27E-07	-0.005228415	85.47542232	0.012873637	85.46254869
Lemur_catta_97283_ms_media_media_325_original-000000248_MM_flip_orient_clean_10k_smHCL.ply	Lem_ca	primate		Folivory			0.074813456	0.980038148	241.9838261	198.6607562	43.32306992	26.427453	11.23622609	0.437539409	37.66367908	15.69931989	0.087	114.62	130	105	89	98	111	122	144	118	66.31575076	0.087878788	0.011965025	6.03E-06	-0.011958995	37.66516991	0.017338985	37.64783093
Lepilemur_edwardsi_28288_ms_media_media_329_original-000000252_MM_flip_orient_clean_10k_smHCL.ply	Lep_ed	primate		Folivory			0.082605535	0.986483579	364.6021153	302.5188715	62.08324384	16.31480718	8.776556743	0.48555892	25.09136392	9.501083835	0.088	136.25	125	141	124	143	149	127	146	135	70.82832279	0.161001789	0.016066345	0.000826804	-0.015239542	25.09165418	1.01557245	24.07608173
Lepilemur_leucopus_26220_ms_media_media_338_original-000000260_MM_flip_orient_clean_10k_smHCL.ply	Lem_le	primate		Folivory			0.076070875	0.991762096	334.8338361	263.433842	71.39999411	12.15620284	5.63173955	0.476995947	17.78794239	6.851920233	0.116	134.12	130	112	120	148	160	151	138	114	70.88571649	0.100580271	0.021748891	0.005833639	-0.015915253	17.78829039	4.10882579	13.6794646
Lepilemur_leucopus_76399_ms_media_media_334_original-000000256_MM_flip_orient_clean_10k_smHCL.ply	Lem_le	primate		Folivory			0.080057197	0.972944788	336.9639704	258.0013167	78.96265371	11.89364887	5.545748834	0.466606925	17.4393977	6.858700774	0.093	151.62	158	117	101	140	144	162	205	186	69.45744712	0.071129707	0.022402666	0.001969418	-0.020433248	17.4393977	1.321264251	16.11813345
Lepilemur_ruficaudatus_44806_ms_media_media_347_original-000000269_MM_flip_orient_clean_10k_smHCL.ply	Lep_ru	primate		Folivory			0.087544493	1.008395103	380.1971588	287.8131004	92.38405833	18.02091747	8.548014928	0.510881655	26.56893239	9.563743861	0.095	133.5	150	138	127	143	131	122	121	136	70.50142115	0.125827815	0.016056194	0	-0.016056194	26.57074561	0	26.57074561
Loris_tardigradus_24767_ms_media_media_353_original-000000275_MM_flip_orient_clean_10k_smHCL.ply	Lor_ta	primate		Insectivory			0.098345284	0.881483303	412.3289053	330.0254866	82.3034187	11.69479932	5.502311117	0.539363498	17.19711044	5.847500915	0.091	120.62	122	118	120	123	124	111	119	128	73.3937223	0.12039312	0.024216807	0.006074117	-0.01814269	17.19764447	3.855843255	13.34180122
Microcebus_griseorufus_57733_ms_media_media_365_original-000000287_MM_flip_orient_clean_10k_smHCL.ply	Mic_gr	primate		Frugivory-Insectivory			0.081326796	0.877686127	331.4175812	256.7489798	74.66860134	2.923061025	1.430289037	0.460729457	4.353350059	1.732363677	0.102	173.25	141	142	168	196	202	195	177	165	69.23570153	0.063324538	0.064977496	0.035853065	-0.029124431	4.353517305	2.292571112	2.060946193
Microcebus_griseorufus_89009_ms_media_media_369_original-000000291_MM_flip_orient_clean_10k_smHCL.ply	Mic_gr	primate		Frugivory-Insectivory			0.083863966	0.909708123	358.0823193	278.3576608	79.72465856	2.840296596	1.449294651	0.455298717	4.289591245	1.725633126	0.085	169.75	138	115	139	162	194	247	183	180	69.32051565	0.076461769	0.066538102	0.041604066	-0.024934036	4.289786229	2.225356659	2.06442957
Nycticebus_javanicus_57330_ms_media_media_421_original-000000341_MM_flip_orient_clean_10k_smHCL.ply	Nyc_ja	primate		Omnivory			0.08247401	0.96674983	334.1683822	259.694156	74.47422623	14.36318856	5.481527793	0.515364053	19.84471635	7.079545324	0.107	168.75	185	181	191	153	151	165	158	166	71.13672779	0.043930636	0.021900486	0.008023565	-0.013876922	19.84677811	6.999192115	12.84758599
Perodicticus_potto_84652_ms_media_media_431_original-000000351_MM_flip_orient_clean_10k_smHCL.ply	Per_po	primate		Frugivory-Insectivory			0.063970216	0.898746603	227.0829	175.0657274	52.01717261	18.99683161	5.591691403	0.42773671	24.58852302	10.45213611	0.08	121.12	114	114	129	129	127	130	122	104	66.01107729	0.073221757	0.016905875	0.004650529	-0.012255346	24.58852301	5.862421894	18.72610112
Perodicticus_potto_89943_ms_media_media_435_original-000000355_MM_flip_orient_clean_10k_smHCL.ply	Per_po	primate		Frugivory-Insectivory			0.064714878	0.918465162	223.8693188	167.7553543	56.11396448	18.4621411	5.675634203	0.408912906	24.13777532	10.65417935	0.08	120	121	137	138	130	121	101	100	112	65.08681633	0.101293103	0.017108061	0.002895851	-0.014212209	24.13849185	3.678572088	20.45991976
Phaner_furcifer_599_ms_media_media_459_original-000000379_MM_flip_orient_clean_10k_smHCL.ply	Pha_fu	primate		Insectivory			0.074582104	0.910837326	237.5328134	185.0448884	52.48792505	7.35512078	2.668033933	0.450126569	10.02315472	4.074079167	0.091	121.5	125	117	156	167	128	102	83	94	67.57926682	0.043181818	0.036556331	0.015324035	-0.021232296	10.02373001	3.977954541	6.045775465
Propithecus_deckenii_21614_ms_media_media_475_original-000000395_MM_flip_orient_clean_10k_smHCL.ply	Pro_de	primate		Folivory			0.079914326	0.976820395	283.6151767	220.9324805	62.68269617	53.41185223	20.07586689	0.518473966	73.48771914	26.05397567	0.09	110.75	120	126	102	92	102	115	115	114	69.95686997	0.032459426	0.006268114	0	-0.006268114	73.49118104	0	73.49118104
Tarsius_pelengensis_15844_ms_media_media_496_original-000000415_MM_flip_orient_clean_10k_smHCL.ply	Tar_pe	primate		Insectivory			0.098673866	0.896455075	472.6415686	338.9137068	133.7278619	9.566771112	4.812032194	0.507447563	14.37880331	5.21145978	0.094	147.5	147	145	149	151	145	147	152	144	72.3549572	0.125628141	0.02869783	0.013300048	-0.015397782	14.38019165	6.845749337	7.534442311
Tarsius_spectrum_91722_ms_media_media_504_original-000000423_MM_flip_orient_clean_10k_smHCL.ply	Tar_sp	primate		Insectivory			0.098436768	0.898041821	426.8618525	316.9359005	109.9259519	9.484246201	4.602697812	0.538178791	14.08694402	4.801319766	0.082	129.62	128	144	131	123	134	130	132	115	73.50798337	0.2	0.029608546	0.001240836	-0.02836771	14.0879932	0.660627679	13.42736552
Aeprymnus_rufescens_AMNH_22788_m2_crop_centered_MM_orient_clean_10k_smHCL.ply	Aep_ru_m2	marsm2	GRTF	Folivory	Folivory	1.91376287	0.07013999	0.68945517	248.4062753	159.2348073	89.17146796	53.08088052	15.26139663	0.499005419	68.3422771	25.19177942	0.082	78.12	74	80	79	78	80	80	76	78	70.04284512	-0.035908596	0.007107962	0.000129576	-0.006978386	68.34227715	0.873319153	67.46895799
Antechinus_flavipes_SAMA_M27013_Mandible_M_CT-000508089_m2_CROPPED_MM_DdeV_orient_clean_10k_smHCL.ply	Ant_fl_m2	marsm2		Insectivory			0.088143061	0.686630285	251.2663874	191.7742178	59.49216965	5.776943444	2.125429756	0.594200364	7.902373196	2.4079178	0.087	59.88	59	57	57	60	60	63	60	63	76.63132479	0.317894737	0.04348149	0.012305641	-0.03117585	7.902373199	1.991250737	5.911122463
Caenolestes_fuliginosus_KU124015_m2_oriented_extracropped_bridged_centred_clean_10k_smHCL.ply	Cae_fu_m2	marsm2	Faunivory	Insectivory	Insectivory	2.94108421	0.072416125	0.770740143	272.9388033	199.7364219	73.20238142	4.939376786	2.148530095	0.451938996	7.087906881	2.87057421	0.093	54.88	58	58	54	50	52	53	58	56	65.76478209	0.006595218	0.042862246	0.016453317	-0.026408928	7.087906881	3.151624654	3.936282226
Caluromy_philander_AMNH95526_m3_crop_MM_orient_Dedit_clean_10k_smHCL.ply	Cal_ph_m2	marsm2	Frugivory-Insectivory	Frugivory-Insectivory	Frugivore-Insectivore	2.291470278	0.072816643	0.744381502	138.590899	113.0759484	25.51495065	7.850270433	2.00633307	0.451684406	9.856603497	3.993918477	0.084	51.38	54	52	53	51	48	48	52	53	67.23335861	-0.0330033	0.030717571	0.009560955	-0.021156617	11.71105702	3.216331323	8.494725698
Caluromys_sp_DU-EA-162_m2_orient_clean_10k_smHCL.ply	Cal_sp_m2	marsm2	Frugivory-Insectivory	Frugivory-Insectivory	Frugivore-Insectivore	2.430923179	0.074481691	0.600958869	194.395679	150.9380012	43.45767787	12.2293956	3.453134988	0.541165206	15.68253059	5.313320553	0.093	58.88	59	52	62	64	59	59	56	60	74.11782724	0.219148936	0.026906197	0.011724392	-0.015181805	15.68253059	6.779145969	8.903384622
Caluromysiops_irrupta_FMNH60698_m2_extracropped_bridged_centered_8k_smHCL_clean_10k_smHCL.ply	Cal_ir_m2	marsm2	Frugivory-Insectivory	Frugivory-Insectivory	Frugivore-Insectivore		0.086543722	0.82235491	203.6631188	153.5484657	50.11465311	15.68822534	4.267817709	0.541723193	19.95604305	6.753667025	0.086	65.75	74	65	70	62	64	62	62	67	74.36451686	0.261580381	0.022019892	0.00925268	-0.012767212	19.95604305	8.328638606	11.62740444
Chironectes_minimus_AMNH129701_leftm2_crop_MM_oriented_clean_10k_smHCL.ply	Chi_mi_m2	marsm2	Faunivory	Faunivory	Insectivory	2.149241332	0.087051956	0.678318976	318.5128515	230.4588125	88.05403899	20.47488624	7.636363914	0.619569973	28.11125014	8.141951653	0.094	63.12	66	58	59	59	67	66	67	63	76.35757164	0.31011045	0.0161723	0.006510634	-0.009661666	28.11125015	12.23818331	15.87306684
Dactylopsila_trivirgata_AMNH101984_mandible_m2_crop_MM_orient_clean_10k_smHCL.ply	Dac_tr_m2	marsm2	Faunivory	Insectivory	Insectivory	2.030223379	0.067354646	0.766249495	198.027783	129.8224949	68.20528809	11.77932888	2.39743507	0.358020973	14.17676397	6.927938807	0.081	116	140	141	113	86	92	102	111	143	62.03803322	-0.009063444	0.022917144	0.00940637	-0.013510774	14.17676395	5.092050154	9.0847138
Dactylopsila_trivirgata_AMNH101985_m2_Orient_clean_10k_clean_10k_smHCL.ply	Dac_tr_m2	marsm2	Faunivory	Insectivory	Insectivory	2.290815406	0.062102999	0.803053364	207.5860825	152.0198005	55.56628199	9.736002908	2.781428518	0.330937758	12.51743143	6.457528576	0.096	124.62	138	122	129	126	119	107	125	131	57.98444634	-0.052344602	0.024570695	0.00437712	-0.020193575	12.51743143	1.630562183	10.88686924
Dasycercus_blythi_SAMA_M3635_Mandible_M_CT-000508090_m2_CROPPED_MM_DdeV_orient_clean_10k_smHCL.ply	Das_bl_m2	marsm2		Faunivory			0.076661703	0.651041274	213.55729	158.3767741	55.18051591	8.455871156	2.881036528	0.589345593	11.33690769	3.488153049	0.085	58.62	57	59	58	59	62	58	57	59	74.4320369	0.314917127	0.033391393	0.026747106	-0.006644287	11.33690768	9.147046843	2.18986084
Dasyurus_maculatus_mandible_SAMA_M27408-000537548_m2_CROPPED_MM_DdeV_orient_clean_10k_smHCL.ply	Das_ma_m2	marsm2		Faunivory			0.0770374	0.765816183	265.7416713	189.0556427	76.68602858	56.14243515	16.79233175	0.588488729	72.93476691	22.47914475	0.074	72.5	74	75	73	72	69	71	75	71	74.64887564	0.23553719	0.006229029	0	-0.006229029	72.9347669	0	72.9347669
Dendrolagus_lumholtzi_AMNH65254_m2_crop_MM_oriented_clean_10k_smHCL.ply	Den_lu_m2	marsm2	Folivory	Folivory	Folivory	2.118108727	0.069950271	0.668272161	154.8006544	117.8296447	36.97100972	59.20351649	16.92860176	0.574199775	76.13211823	24.14483968	0.095	45.25	46	46	48	49	40	40	48	45	75.28804227	-0.046336207	0.00706022	0.006503095	-0.000557125	76.13211825	71.93204743	4.200070827
Didelphis_virgiana_TMM_M_2517_m2_crop_MM_orient_clean_10k_smHCL.ply	Did_vi_m2	marsm2	Faunivory	Faunivory	Frugivore	2.046423545	0.082338642	0.682548875	250.1967715	168.4847067	81.71206481	45.3630708	13.19681879	0.584468204	58.55988961	18.19439493	0.084	64.88	67	70	66	59	61	64	69	63	73.29195356	0.261670762	0.008028447	0.001841745	-0.006186703	58.55988959	12.69231804	45.86757155
Dorcopsis_muelleri_mandible_L_SAM_M13754_m2_CROPPED_MM_DdeV_orient_clean_10k_smHCL.ply	Dor_mu_m2	marsm2		Folivory			0.072404762	0.740079805	240.6431005	187.1238329	53.51926758	52.09903059	18.45132012	0.583696578	70.55035073	21.95365179	0.094	69	74	68	60	66	73	62	69	80	74.58316179	-0.075498575	0.007333335	0.00082054	-0.006512795	70.55035072	7.104627237	63.44572348
Dromiciops_gliroides_FMNH_127463_m2_slicercrop_meshmixer_meshlab_bridged_oriented_clean_10k_smHCL.ply	Dro_gl_m2	marsm2	Frugivory-Insectivory	Frugivory-Insectivory	Insectivory	2.394999233	0.094814213	0.606947773	243.0033404	190.4213231	52.5820173	3.501617998	1.150190539	0.620630618	4.651808536	1.34446322	0.09	56.62	58	59	59	62	58	53	52	52	79.0326948	0.249694002	0.073354323	0.049487315	-0.023867008	4.651808537	3.157648752	1.494159785
Hypsiprymnodon_moschatus_AMNH184580_m2_crop_MM_centre_orient_clean_10k_smHCL.ply	Hyp_mo_m2	marsm2	Frugivory	Frugivory	Insectivory	1.866249453	0.051649426	0.695432127	116.8657168	95.50390657	21.36181025	15.22015437	4.182118986	0.452592425	19.40227334	7.847581468	0.119	62.88	66	67	57	60	57	61	69	66	66.98379401	0.061664954	0.020254858	0.009569307	-0.010685552	19.40227336	8.823926642	10.57834671
Isoodon_obesulus_SAMA_M25975_Mandible_M_CT-000536333_m2_CROPPED_MM_DdeV_orient_clean_10k_smHCL.ply	Iso_ob_m2	marsm2		Omnivory			0.073555751	0.689262156	194.4377718	140.8873831	53.55038866	21.40918011	6.721866407	0.658870832	28.13104654	7.531785726	0.079	51.75	51	49	48	52	52	53	56	53	77.57651016	0.06	0.015891019	0.005983771	-0.009907248	28.13104651	9.984979966	18.14606655
Lestoros_inca_MVZ116049_m2_crop_MM_orient_clean_10k_smHCL.ply	Les_in_m2	marsm2	Faunivory	Insectivory	Insectivory	2.670209658	0.079627939	0.686493974	318.25997	236.8325375	81.42743253	3.978031455	1.555024954	0.480099941	5.533056411	2.118144516	0.11	65.88	66	71	63	69	66	60	64	68	70.02426886	-0.003499563	0.05575353	0.030662104	-0.025091426	5.533056409	3.116419591	2.416636817
Macropus_eugenii_TMM_M1047_m2_crop_MM_Dorienedit_orient_extra_edit_clean_10k_smHCL.ply	Mac_eu_m2	marsm2	Grazer	Folivory	Folivory	2.267137145	0.07267757	0.684808502	189.84494	146.4090882	43.43585173	73.77454997	22.11405834	0.550824587	95.88860825	31.86594912	0.061	50.25	52	55	51	53	51	45	46	49	73.13615137	-0.027962716	0.005496723	4.70E-06	-0.005492027	95.88860831	0.15632385	95.73228446
Marmosa_murina_NHMUK_1881_m2_meshmixer_meshlab_bridged_extracropped_centered_clean_10k_smHCL.ply	Mar_mu_m2	marsm2	Frugivory-Insectivory	Frugivory-Insectivory	Insectivory	2.355701971	0.092937709	0.831269699	186.8384156	152.2343405	34.60407504	4.631848612	1.124321902	0.567801813	5.756170513	1.84904407	0.082	55.25	55	58	59	56	57	59	49	49	73.90484575	0.285385501	0.05545832	0.032535492	-0.022922828	5.756170514	3.655550395	2.100620119
Monodelphis_domestica_TMMM_7599_m2_cropped_bridge_centred_oriented_clean_10k_smHCL.ply	Mon_do_m2	marsm2	Faunivory	Insectivory	Insectivory	2.512483958	0.089677532	0.935553786	202.0302374	169.6986406	32.33159675	6.805391053	2.218076273	0.641986519	9.023467324	2.498912473	0.094	58.25	61	63	63	61	53	56	53	56	77.85787777	0.456422018	0.037001521	0.031627585	-0.005373936	9.023467327	7.734912855	1.288554471
Murexia_longicaudata_SAMA_M2816_dentary_L_ct-000557907_m2_CROPPED_MM_DdeV_orient_clean_10k_smHCL.ply	Mur_lo_m2	marsm2		Insectivory			0.096172291	0.847019237	289.8034141	221.6070409	68.1963732	9.261432388	3.14254085	0.60541506	12.40397324	3.695761875	0.076	88.62	99	91	91	86	80	79	90	93	76.39183426	0.262264151	0.030926292	0.009361847	-0.021564445	12.40397324	3.525990644	8.877982594
Onychogale_frenta_UMZCa12_59_3_M2_RECON_centre_orient_clean_10k_smHCL.ply	Ony_fr_m2	marsm2	folivory-grazing	Folivory	Folivory	2.052568286	0.078491407	0.853599073	218.1171343	158.5413801	59.57575417	34.80446728	10.00151345	0.531903389	44.80598067	15.46431095	0.14	59.88	60	54	59	65	60	63	64	54	70.59536054	0.028985507	0.011092428	0.000315869	-0.01077656	44.80598072	0.937304897	43.86867582
Perameles_gunnii_NTMU7600_mandible_m_polyga_m2_CROPPED_MM_DdeV_orient_clean_10k_smHCL.ply	Per_gu_m2	marsm2		Omnivory			0.086455781	0.901082546	273.2746343	217.2394905	56.03514384	20.90895619	8.258266599	0.5842798	29.16722	9.06559	0.11	77.5	85	91	79	72	71	70	77	75	74.73706827	0.132142857	0.015022964	0.0135186	-0.001504363	29.16722279	25.34230053	3.824922259
Petauroides_volans_QM_J4643_m2_MM_finecrop_orient_clean_10k_smHCL.ply	Pet_vo_m2	marsm2	Folivory	Folivory	Folivory	3.303717391	0.070567675	0.649553977	238.7388997	167.8216561	70.91724366	12.53612	4.075036347	0.361994432	16.61115635	8.053330032	0.106	78.5	78	79	79	79	82	81	73	77	62.11266466	0.014678899	0.020220298	0.00278566	-0.017434638	16.61115635	1.651274689	14.95988166
Petaurs_australis_QM_J8598_m2_DV_MM_centre_orient_clean_10k_smHCL.ply	Pet_au_m2	marsm2	Exudates	Insectivory	Insectivory	2.411502069	0.05058169	0.574513505	103.4011276	90.62551296	12.77561465	10.18115231	3.17263763	0.374901232	13.35378994	6.309129878	0.107	48	51	49	44	45	47	46	55	47	64.42285251	0	0.023991898	0.008598151	-0.015393747	13.35378994	4.444901668	8.908888277
Petrogale_penicillata_FMNH64435_m2_crop_centre_MM_orient_clean_10k_smHCL.ply	Pet_pe_m2	marsm2	folivory-grazing	Folivory	Folivory	2.165890415	0.070269441	0.691487957	190.5525585	132.0859655	58.46659299	48.77783783	11.75693788	0.594700459	60.53477566	18.42700196	0.084	76.62	78	76	77	77	72	73	78	82	75.21793007	-0.033142857	0.008611499	0.007851434	-0.000760065	60.53477571	55.20522529	5.329550426
Petropseudes_dahli_AMNH183391_mandible_m2_crop_MM_orient_clean_10k_smHCL.ply	Pet_da_m2	marsm2	Folivory	Folivory	Folivory	3.1977916	0.066038708	0.701646277	166.1975207	123.4060869	42.79143386	19.42533852	5.957913476	0.430011947	25.38325197	10.74097311	0.083	63.25	65	57	60	61	70	62	64	67	64.79329078	-0.01291364	0.015885094	0.005895579	-0.009989515	25.38325199	9.120530469	16.26272152
Phalanger_carmelitae_SAMA_M2901_mandible_M_CT-000535501_m2_CROPPED_MM_DdeV_orient_clean_10k_smHCL.ply	Pha_ca_m2	marsm2		Folivory			0.084297596	0.83549893	307.4949115	213.5030422	93.99186932	91.56094181	32.61722727	0.530395036	124.1781691	42.98827096	0.076	103.88	115	104	107	99	94	103	100	109	73.44610446	-0.041441441	0.004195985	2.32E-05	-0.004172818	124.1781691	0.843113723	123.3350554
Phalanger_orientalis_AMNH157211_m2_crop_bridged_oriented_clean_10k_smHCL.ply	Pha_or_m2	marsm2	Frugivore-Folivore	Folivory	Folivory	2.45832018	0.058830107	0.623305237	127.7573653	102.5379476	25.21941776	34.88340477	9.75493976	0.421444092	44.63834459	19.21526566	0.091	38.12	41	37	39	35	39	38	36	40	66.8744583	-0.018726592	0.009750335	0.000342031	-0.009408304	44.63834453	1.05144328	43.58690125
Phascogale_tapoatafa_SAMA_M3824_mandible_L_CT-000535831_m2_CROPPED_MM_DdeV_orient_clean_10k_smHCL.ply	Pha_ta_m2	marsm2		Insectivory			0.095284849	0.866228694	341.3964328	256.9148414	84.48159142	14.60453151	5.070856867	0.569273487	19.67538836	6.301713368	0.076	104.38	106	107	100	94	103	98	121	106	74.30055685	0.311649017	0.020860969	0.004087566	-0.016773403	19.67538837	3.789565091	15.88582328
Phascolarctos_cinereus_AMNH65608_m2_crop_centre_MM_orient_clean_10k_smHCL.ply	Pha_ci_m2	marsm2	Folivory	Folivory	Folivory	NA	0.074298239	0.67030542	326.7798446	229.0031197	97.77672498	58.29998661	25.62796475	0.4098153	83.92795	36.97819	0.09	113.88	113	108	114	113	117	119	111	116	65.47768548	0.002631579	0.004885878	5.43E-05	-0.004831548	83.92795137	1.385254605	82.54269676
Philander_opossum_QM_J3461_m2_centred_MM_orient_fix_clean_10k_smHCL.ply	Phi_op_m2	marsm2	Faunivory	Faunivory	Frugivore-Insectivore	NA	0.07194697	0.611837528	192.1292835	141.6665444	50.46273907	21.25017636	6.818780534	0.550401327	28.06895691	9.33584764	0.097	56.62	58	58	58	54	58	56	54	57	74.37491845	0.222415291	0.015891081	0.005955997	-0.009935084	28.06895689	10.58118149	17.4877754
Pseudochirulus_forbesi_AMNH104136_mandible_m2_crop_MM_orient_clean_10k_smHCL.ply	Pse_fo_m2	marsm2	Folivory	Folivory	Folivory	NA	0.087083557	0.619006642	249.0261048	172.4721102	76.55399463	11.6624557	3.032495245	0.52444432	14.69495094	5.148036204	0.103	74.38	80	70	68	73	77	74	74	79	70.85827922	0.032979976	0.030349425	0.010935355	-0.019414069	14.69495095	4.557036041	10.13791491
Rhyncholestes_raphanurus_MVZ163773_m2_crop_MM_center_clean_10k_smHCL.ply	Rhy_ra_m2	marsm2	Faunivory	Insectivory	Insectivory	NA	0.075266186	0.697053272	334.942724	271.8468785	63.09584544	2.693117037	1.715630207	0.45383254	4.408747244	1.77877602	0.104	92.25	95	90	87	89	88	94	97	98	65.96870541	0.016042781	0.05353758	0.034950867	-0.018586713	4.408747244	2.664351938	1.744395306
Smithopsis_crassicaudata_SAMA_M12809_Mandible_M_CT-000508338_m2_CROPPED_MM_DdeV_orient_clean_10k_smHCL.ply	Smi_cr_m2	marsm2		Insectivory			0.088115546	0.626346569	235.8495552	192.0379451	43.8116101	3.224051858	1.163375642	0.631507312	4.387427502	1.240765392	0.098	51.5	49	49	47	50	56	56	52	53	77.7924467	0.37398374	0.065020103	0.045892169	-0.019127933	4.3874275	2.749810226	1.637617274
Spilocuscus_maculatus_FMNH31752_m2_crop_centered_MM_orient_clean_10k_smHCL.ply	Spi_ma_m2	marsm2	Frugivore-Folivore	Folivory	Folivory	NA	0.058999639	0.616346928	149.3728993	113.8721446	35.50075471	59.37115302	17.14600102	0.435019894	76.51715408	32.05570481	0.095	47.62	46	44	48	49	46	48	54	46	66.90795894	-0.062421973	0.005928941	1.41E-06	-0.005927533	76.51715404	0.095850906	76.42130313
Thylogale_billardieri_SAMAM2868_mandible_M_Polyga_GM_m2_CROPPED_MM_DdeV_orient_clean_10k_smHCL.ply	Thy_bi_m2	marsm2		Folivory			0.078306184	0.831172155	204.850486	162.3237386	42.52674739	42.00019796	12.84836513	0.60880419	54.84856312	16.23172417	0.093	62	64	57	59	61	55	58	71	71	75.23649036	-0.0781893	0.009542131	0.005963298	-0.003578833	54.84856309	34.56397864	20.28458444
Trichosurus_arnhemensis_NTMU5993_Mandible_L_Polyga_m2_CROPPED_MM_DdeV_orient_clean_10k_smHCL.ply	Tri_ar_m2	marsm2		Folivory			0.070467584	0.828501674	189.1686816	147.4805598	41.68812181	30.32127655	12.15727517	0.396645239	42.47855174	19.21533784	0.078	97.38	100	82	94	95	92	101	110	105	64.99507667	-0.028649386	0.010128209	0.00087081	-0.009257399	42.47855172	2.135249133	40.34330259
Trichosurus_caninus_NTMU7946_mandible_m_polyga_m2_CROPPED_MM_DdeV_orient_clean_10k_smHCL.ply	Tri_ca_m2	marsm2		Folivory			0.068614066	0.904484618	228.3377437	169.6292303	58.70851338	39.44781226	16.50310432	0.420577106	55.95091654	24.12673604	0.081	116.5	125	118	119	120	104	117	114	115	65.67448656	0.014687882	0.008087841	0.000706218	-0.007381623	55.95091658	3.247879341	52.70303724
Trichosurus_vulpecula_TMM849_mandible_m2_crop_MM_orient_clean_10k_smHCL.ply	Tri_vu_m2	marsm2	Frugivore-Folivore	Folivory	Folivory	NA	0.065031593	0.620308021	149.6904317	113.901666	35.78876572	27.83458153	9.848778437	0.391375101	37.68335995	17.22683622	0.089	42.75	40	39	41	38	43	42	50	49	62.04286083	0.014787431	0.011289891	3.74E-05	-0.011252457	37.68335997	0.109496134	37.57386383
