# Supplementary material for: Dental topography and diet in marsupials and comparisons with primates
Source: J Mamm Evol. 2026 May 4;33(2):18. doi: 10.1007/s10914-025-09798-9 (PMC13139304; doi:10.1007/s10914-025-09798-9)
Supplement: Supplementary file 3 — Supplementary Material 3 [file 10914_2025_9798_MOESM3_ESM.zip › OnlineResource3_Rscripts_input/molaR_Batch_smHCL_primates_marsupials_SR4_RB_pairedonly.csv]

File	Species_abreviation	group	dietdeVries2	diet	dietSpradley	shearing_ratio	ariaDNE0.08	ariaDNE_CV	DNE	Convex_DNE	Concave_DNE	Convex_Area	Concave_Area	RFI	3D_Area	2D_Area	Alpha	OPCR	0 deg.	5.625 deg.	11.25 deg.	16.875 deg.	22.5 deg.	28.125 deg.	33.75 deg.	39.375 deg.	Slope	TriTaHI	group2	H_DNE	H_positiveDNE	H_negativeDNE	H_surfacearea	H_positivesurfacearea	H_negativesurfacearea
Aeprymnus_rufescens_AMNH_22788_m2_crop_centered_MM_orient_clean_10k_smHCL.ply	Aep_ru	marsupial m2	GRTF	Folivory	Folivory	1.91376287	0.07013999	0.68945517	248.4062753	159.2348073	89.17146796	53.08088052	15.26139663	0.499005419	68.3422771	25.19177942	0.082	78.12	74	80	79	78	80	80	76	78	70.04284512	-0.035908596	mars m2 & m3	0.007107962	0.000129576	-0.006978386	68.34227715	0.873319153	67.46895799
Aeprymnus_rufescens_AMNH_22788_m3_crop_centered_MM_orient_clean_10k_smHCL.ply	Aep_ru	marsupial m3	GRTF	Folivory	Folivory	1.755584798	0.076902582	0.621125746	347.5879677	145.7372876	201.8506801	67.29110227	13.23322591	0.543237889	80.52432818	27.16918903	0.103	73.62	73	71	82	71	68	75	75	74	73.07378245	-0.01722282	mars m2 & m3	0.00684395	0.001069858	-0.005774092	80.52432819	10.28123297	70.24309522
Antechinus_flavipes_SAMA_M27013_Mandible_M_CT-000508089_m2_CROPPED_MM_DdeV_orient_clean_10k_smHCL.ply	Ant_fl	marsupial m2		Insectivory			0.088143061	0.686630285	251.2663874	191.7742178	59.49216965	5.776943444	2.125429756	0.594200364	7.902373196	2.4079178	0.087	59.88	59	57	57	60	60	63	60	63	76.63132479	0.317894737	mars m2 & m3	0.04348149	0.012305641	-0.03117585	7.902373199	1.991250737	5.911122463
Antechinus_flavipes_SAMA_M27013_Mandible_M_CT-000508089_m3_CROPPED_MM_DdeV_orient_clean_10k_smHCL.ply	Ant_fl	marsupial m3		Insectivory			0.090479431	0.653823863	270.1893295	212.0878618	58.10146764	5.807378169	2.120173045	0.600661911	7.927551221	2.384573703	0.1	59.62	57	60	59	62	61	62	60	56	76.44204244	0.366666667	mars m2 & m3	0.044747633	0.018495437	-0.026252196	7.927551214	2.946517468	4.981033746
Caenolestes_fuliginosus_KU124015_m2_oriented_extracropped_bridged_centred_clean_10k_smHCL.ply	Cae_fu	marsupial m2	Faunivory	Insectivory	Insectivory	2.94108421	0.072416125	0.770740143	272.9388033	199.7364219	73.20238142	4.939376786	2.148530095	0.451938996	7.087906881	2.87057421	0.093	54.88	58	58	54	50	52	53	58	56	65.76478209	0.006595218	mars m2 & m3	0.042862246	0.016453317	-0.026408928	7.087906881	3.151624654	3.936282226
Caenolestes_fuliginosus_KU124015_m3_MM_cropped_bridged_centered_clean_10k_smHCL.ply	Cae_fu	marsupial m3	Faunivory	Insectivory	Insectivory	2.97545321	0.074881491	0.675585533	254.5754957	197.322737	57.25275863	4.265597929	1.651664971	0.466089837	5.917262896	2.329594734	0.106	54.12	59	56	48	49	54	50	57	60	72.16773424	-0.019249278	mars m2 & m3	0.051558153	0.030699977	-0.020858175	5.917262899	3.620530433	2.296732466
Caluromys_philander_AMNH95526_m3_crop_MM_orient_Dedit_clean_10k_smHCL.ply	Cal_ph	marsupial m2	Frugivory-Insectivory	Frugivory-Insectivory	Frugivore-Insectivore	2.291470278	0.072816643	0.744381502	138.590899	113.0759484	25.51495065	7.850270433	2.00633307	0.451684406	9.856603497	3.993918477	0.084	51.38	54	52	53	51	48	48	52	53	67.23335861	-0.0330033	mars m2 & m3	0.030717571	0.009560955	-0.021156617	11.71105702	3.216331323	8.494725698
Caluromys_philander_AMNH95526_m2_orient_clean_10k_smHCL.ply	Cal_ph	marsupial m3	Frugivory-Insectivory	Frugivory-Insectivory	Frugivore-Insectivore	2.204065763	0.064670393	0.645110929	124.8458825	99.0792056	25.76667687	9.453424236	2.257632785	0.502222436	11.71105702	4.289149956	0.085	46.12	48	48	41	44	49	47	46	46	72.43573837	0.201550388	mars m2 & m3	0.033532753	0.020397731	-0.013135022	9.856603503	5.8858971	3.970706403
Caluromysiops_irrupta_FMNH60698_m2_extracropped_bridged_centered_8k_smHCL_clean_10k_smHCL.ply	Cal_ir	marsupial m2	Frugivory-Insectivory	Frugivory-Insectivory	Frugivore-Insectivore		0.086543722	0.82235491	203.6631188	153.5484657	50.11465311	15.68822534	4.267817709	0.541723193	19.95604305	6.753667025	0.086	65.75	74	65	70	62	64	62	62	67	74.36451686	0.261580381	mars m2 & m3	0.022019892	0.00925268	-0.012767212	19.95604305	8.328638606	11.62740444
Caluromysiops_irrupta_FMNH60698_m3_cropped_bridged_centered_7k_smHCL_clean_10k_smHCL.ply	Cal_ir	marsupial m3	Frugivory-Insectivory	Frugivory-Insectivory	Frugivore-Insectivore		0.081972047	0.859467713	182.9571896	142.5250947	40.43209496	13.42310862	3.544686766	0.541916992	16.96779538	5.740137552	0.1	62.62	66	62	60	61	63	64	63	62	73.41359342	0.3	mars m2 & m3	0.025318776	0.011313348	-0.014005428	16.96779538	7.53735284	9.430442543
Chironectes_minimus_AMNH129701_leftm2_crop_MM_oriented_clean_10k_smHCL.ply	Chi_mi	marsupial m2	Faunivory	Faunivory	Insectivory	2.149241332	0.087051956	0.678318976	318.5128515	230.4588125	88.05403899	20.47488624	7.636363914	0.619569973	28.11125014	8.141951653	0.094	63.12	66	58	59	59	67	66	67	63	76.35757164	0.31011045	mars m2 & m3	0.0161723	0.006510634	-0.009661666	28.11125015	12.23818331	15.87306684
Chironectes_minimus_AMNH129701_m3_MM_cropped_bridged_centered_clean_10k_smHCL.ply	Chi_mi	marsupial m3	Faunivory	Faunivory	Insectivory	2.468800979	0.089315244	0.661205005	351.3036622	250.8539851	100.4496771	25.60203742	9.659335469	0.629250325	35.26137288	10.01703818	0.084	73.25	74	76	69	71	72	68	75	81	76.56110099	0.340175953	mars m2 & m3	0.013331592	0.002740421	-0.010591172	35.26137288	7.622869827	27.63850306
Dactylopsila_trivirgata_AMNH101984_mandible_m2_crop_MM_orient_clean_10k_smHCL.ply	Dac_tr	marsupial m2	Faunivory	Insectivory	Insectivory	2.030223379	0.067354646	0.766249495	198.027783	129.8224949	68.20528809	11.77932888	2.39743507	0.358020973	14.17676397	6.927938807	0.081	116	140	141	113	86	92	102	111	143	62.03803322	-0.009063444	mars m2 & m3	0.022917144	0.00940637	-0.013510774	14.17676395	5.092050154	9.0847138
Dactylopsila_trivirgata_AMNH101984_mandible_m3_crop_MM_orient_Dorienedit_clean_10k_smHCL.ply	Dac_tr	marsupial m3	Faunivory	Insectivory	Insectivory	1.803786215	0.064906431	0.731358762	153.2302458	118.7905954	34.43965034	10.82193833	2.275680519	0.380344138	13.09761885	6.121102156	0.084	96.38	112	109	93	89	85	83	94	106	65.65581917	0.020179372	mars m2 & m3	0.024692783	0.011411591	-0.013281192	13.09761885	5.621563463	7.476055391
Dactylopsila_trivirgata_AMNH101985_m2_Orient_clean_10k_clean_10k_smHCL.ply	Dac_tr	marsupial m2	Faunivory	Insectivory	Insectivory	2.290815406	0.062102999	0.803053364	207.5860825	152.0198005	55.56628199	9.736002908	2.781428518	0.330937758	12.51743143	6.457528576	0.096	124.62	138	122	129	126	119	107	125	131	57.98444634	-0.052344602	mars m2 & m3	0.024570695	0.00437712	-0.020193575	12.51743143	1.630562183	10.88686924
Dactylopsila_trivirgata_AMNH101985_m3_Orient_clean_10k_clean_10k_smHCL.ply	Dac_tr	marsupial m3	Faunivory	Insectivory	Insectivory	2.065553706	0.063105669	0.860675357	221.0297841	158.5127047	62.51707931	9.429519168	2.706511885	0.306902974	12.13603105	6.569073828	0.088	144.25	145	156	145	137	137	142	149	143	55.25197278	-0.035069075	mars m2 & m3	0.024154275	0.001058852	-0.023095423	12.13603105	0.355834863	11.78019619
Dasycercus_blythi_SAMA_M3635_Mandible_M_CT-000508090_m2_CROPPED_MM_DdeV_orient_clean_10k_smHCL.ply	Das_bl	marsupial m2		Faunivory			0.076661703	0.651041274	213.55729	158.3767741	55.18051591	8.455871156	2.881036528	0.589345593	11.33690769	3.488153049	0.085	58.62	57	59	58	59	62	58	57	59	74.4320369	0.314917127	mars m2 & m3	0.033391393	0.026747106	-0.006644287	11.33690768	9.147046843	2.18986084
Dasycercus_blythi_SAMA_M3635_Mandible_M_CT-000508090_m3_CROPPED_MM_DdeV_orient_clean_10k_smHCL.ply	Das_bl	marsupial m3		Faunivory			0.08243523	0.667979198	239.3617145	176.4188774	62.94283701	9.541712991	3.260002161	0.609252271	12.80171515	3.785108743	0.083	62.25	63	64	66	59	58	59	65	64	76.11033459	0.336633663	mars m2 & m3	0.032078552	0.004872074	-0.027206478	12.80171515	1.781232138	11.02048301
Dasyurus_maculatus_mandible_SAMA_M27408-000537548_m2_CROPPED_MM_DdeV_orient_clean_10k_smHCL.ply	Das_ma	marsupial m2		Faunivory			0.0770374	0.765816183	265.7416713	189.0556427	76.68602858	56.14243515	16.79233175	0.588488729	72.93476691	22.47914475	0.074	72.5	74	75	73	72	69	71	75	71	74.64887564	0.23553719	mars m2 & m3	0.006229029	0	-0.006229029	72.9347669	0	72.9347669
Dasyurus_maculatus_mandible_SAMA_M27408-000537548_m3_CROPPED_MM_DdeV_orient_clean_10k_smHCL.ply	Das_ma	marsupial m3		Faunivory			0.087072748	0.748550966	327.4708971	241.8758083	85.5950888	67.12774985	23.05158155	0.631777248	90.1793314	25.48896881	0.08	68.88	65	70	66	72	68	65	77	68	76.31977712	0.411764706	mars m2 & m3	0.005051593	0.005051593	0	90.17933139	90.17933139	0
Dendrolagus_lumholtzi_AMNH65254_m2_crop_MM_oriented_clean_10k_smHCL.ply	Den_lu	marsupial m2	Folivory	Folivory	Folivory	2.118108727	0.069950271	0.668272161	154.8006544	117.8296447	36.97100972	59.20351649	16.92860176	0.574199775	76.13211823	24.14483968	0.095	45.25	46	46	48	49	40	40	48	45	75.28804227	-0.046336207	mars m2 & m3	0.00706022	0.006503095	-0.000557125	76.13211825	71.93204743	4.200070827
Dendrolagus_lumholtzi_AMNH65254_m3_crop_MM_orient_clean_10k_smHCL.ply	Den_lu	marsupial m3	Folivory	Folivory	Folivory	2.362351404	0.065495722	0.680150618	139.1262524	109.8018245	29.32442791	55.39376936	17.08236812	0.526071564	72.47613745	25.3078403	0.1	41.12	47	40	42	39	39	37	42	43	70.77323293	-0.006920415	mars m2 & m3	0.006947014	0.002260455	-0.004686559	72.47613748	24.14766261	48.32847487
Didelphis_virginiana_TMM_M_2517_m2_crop_MM_orient_clean_10k_smHCL.ply	Did_vi	marsupial m2	Faunivory	Faunivory	Frugivore	2.046423545	0.082338642	0.682548875	250.1967715	168.4847067	81.71206481	45.3630708	13.19681879	0.584468204	58.55988961	18.19439493	0.084	64.88	67	70	66	59	61	64	69	63	73.29195356	0.261670762	mars m2 & m3	0.008028447	0.001841745	-0.006186703	58.55988959	12.69231804	45.86757155
Didelphis_virginiana_TMM_M_2517_m3_crop_ML_bridged_centered_clean_10k_smHCL.ply	Did_vi	marsupial m3	Faunivory	Faunivory	Frugivore	2.233273037	0.083670541	0.666010397	248.5734703	179.6757303	68.89774002	60.48639413	18.15625332	0.604929474	78.64264745	23.45433156	0.084	63.38	64	65	66	61	60	62	66	63	75.03412628	0.278884462	mars m2 & m3	0.005779748	0.002748983	-0.003030765	78.64264745	36.95522471	41.68742274
Dromiciops_gliroides_FMNH_127463_m2_slicercrop_meshmixer_meshlab_bridged_oriented_clean_10k_smHCL.ply	Dro_gl	marsupial m2	Frugivory-Insectivory	Frugivory-Insectivory	Insectivory	2.394999233	0.094814213	0.606947773	243.0033404	190.4213231	52.5820173	3.501617998	1.150190539	0.620630618	4.651808536	1.34446322	0.09	56.62	58	59	59	62	58	53	52	52	79.0326948	0.249694002	mars m2 & m3	0.073354323	0.049487315	-0.023867008	4.651808537	3.157648752	1.494159785
Dromiciops_gliroides_FMNH_127463_m3_MM_crop_bridged_centered_fix2_clean_10k_smHCL.ply	Dro_gl	marsupial m3	Frugivory-Insectivory	Frugivory-Insectivory	Insectivory	2.524935116	0.090655005	0.62441523	238.1130893	187.5692833	50.54380593	2.962557772	1.076538756	0.564086489	4.039096524	1.307148512	0.093	60.75	65	60	63	57	58	57	61	65	74.69149705	0.307692308	mars m2 & m3	0.076031973	0.043402172	-0.032629801	4.039096527	2.339544148	1.699552379
Hypsiprymnodon_moschatus_AMNH184580_m2_crop_MM_centre_orient_clean_10k_smHCL.ply	Hyp_mo	marsupial m2	Frugivory	Frugivory	Insectivory	1.866249453	0.051649426	0.695432127	116.8657168	95.50390657	21.36181025	15.22015437	4.182118986	0.452592425	19.40227334	7.847581468	0.119	62.88	66	67	57	60	57	61	69	66	66.98379401	0.061664954	mars m2 & m3	0.020254858	0.009569307	-0.010685552	19.40227336	8.823926642	10.57834671
Hypsiprymnodon_moschatus_AMNH184580_m3_MM_centre_orient_clean_10k_smHCL.ply	Hyp_mo	marsupial m3	Frugivory	Frugivory	Insectivory	2.032637953	0.052675412	0.682768373	110.7673265	91.56843958	19.19888697	13.79879546	3.431558956	0.468533693	17.23035441	6.750423432	0.094	43.5	45	44	46	40	41	43	44	45	68.55792096	0.10654828	mars m2 & m3	0.022912477	0.014264954	-0.008647523	17.23035442	10.18468252	7.045671899
Isoodon_obesulus_SAMA_M25975_Mandible_M_CT-000536333_m2_CROPPED_MM_DdeV_orient_clean_10k_smHCL.ply	Iso_ob	marsupial m2		Omnivory			0.073555751	0.689262156	194.4377718	140.8873831	53.55038866	21.40918011	6.721866407	0.658870832	28.13104654	7.531785726	0.079	51.75	51	49	48	52	52	53	56	53	77.57651016	0.06	mars m2 & m3	0.015891019	0.005983771	-0.009907248	28.13104651	9.984979966	18.14606655
Isoodon_obesulus_SAMA_M25975_Mandible_M_CT-000536333_m3_CROPPED_MM_DdeV_orient_clean_10k_smHCL.ply	Iso_ob	marsupial m3		Omnivory			0.078169293	0.680572284	225.087047	154.2659041	70.82114289	20.73702269	6.724348422	0.616664572	27.46137111	8.000077162	0.073	58.25	60	55	62	62	55	54	60	58	76.10617627	0.139664804	mars m2 & m3	0.016940552	0.002525464	-0.014415088	27.46137111	3.734481902	23.72688921
Lestoros_inca_MVZ116049_m2_crop_MM_orient_clean_10k_smHCL.ply	Les_in	marsupial m2	Faunivory	Insectivory	Insectivory	2.670209658	0.079627939	0.686493974	318.25997	236.8325375	81.42743253	3.978031455	1.555024954	0.480099941	5.533056411	2.118144516	0.11	65.88	66	71	63	69	66	60	64	68	70.02426886	-0.003499563	mars m2 & m3	0.05575353	0.030662104	-0.025091426	5.533056409	3.116419591	2.416636817
Lestoros_inca_MVZ116049_m3_crop_MM_orient_clean_10k_smHCL.ply	Les_in	marsupial m3	Faunivory	Insectivory	Insectivory	3.027587334	0.079119872	0.672955296	317.6984015	237.8113835	79.88701803	3.507106951	1.245231399	0.496265241	4.752338349	1.761395336	0.101	81.88	80	81	79	83	83	78	82	89	71.05297203	0.00201005	mars m2 & m3	0.060336629	0.03990395	-0.020432679	4.75233835	3.175355613	1.576982736
Macropus_eugenii_TMM_M1047_m2_crop_MM_Dorienedit_orient_extra_edit_clean_10k_smHCL.ply	Mac_eu	marsupial m2	Grazer	Folivory	Folivory	2.267137145	0.07267757	0.684808502	189.84494	146.4090882	43.43585173	73.77454997	22.11405834	0.550824587	95.88860825	31.86594912	0.061	50.25	52	55	51	53	51	45	46	49	73.13615137	-0.027962716	mars m2 & m3	0.005496723	4.70E-06	-0.005492027	95.88860831	0.15632385	95.73228446
Macropus_eugenii_TMM_M1047_m3_Dorienedit_MM_orient_clean_10k_smHCL.ply	Mac_eu	marsupial m3	Grazer	Folivory	Folivory	2.464220224	0.070610058	0.65755312	364.7715714	229.6642837	135.1072877	95.91974869	32.35889323	0.579957412	128.2786419	40.21700695	0.086	68.88	68	73	71	73	68	61	66	71	74.62807533	-0.009153318	mars m2 & m3	0.004134647	1.34E-05	-0.004121209	128.2786419	0.550450433	127.7281915
Marmosa_murina_NHMUK_1881_m2_meshmixer_meshlab_bridged_extracropped_centered_clean_10k_smHCL.ply	Mar_mu	marsupial m2	Frugivory-Insectivory	Frugivory-Insectivory	Insectivory	2.355701971	0.092937709	0.831269699	186.8384156	152.2343405	34.60407504	4.631848612	1.124321902	0.567801813	5.756170513	1.84904407	0.082	55.25	55	58	59	56	57	59	49	49	73.90484575	0.285385501	mars m2 & m3	0.05545832	0.032535492	-0.022922828	5.756170514	3.655550395	2.100620119
Marmosa_murina_NHMUK_1881_m3_crop_ML_bridged_centered_clean_10k_smHCL.ply	Mar_mu	marsupial m3	Frugivory-Insectivory	Frugivory-Insectivory	Insectivory	2.219538003	0.094604884	0.800204032	178.4219655	140.6706807	37.75128478	4.759492515	1.107437162	0.58107144	5.866929673	1.835264409	0.084	54.12	58	53	51	60	52	51	52	56	73.88390501	0.330593607	mars m2 & m3	0.057032654	0.032778681	-0.024253973	5.866929676	3.472576215	2.394353462
Monodelphis_domestica_TMMM_7599_m2_cropped_bridge_centred_oriented_clean_10k_smHCL.ply	Mon_do	marsupial m2	Faunivory	Insectivory	Insectivory	2.512483958	0.089677532	0.935553786	202.0302374	169.6986406	32.33159675	6.805391053	2.218076273	0.641986519	9.023467324	2.498912473	0.094	58.25	61	63	63	61	53	56	53	56	77.85787777	0.456422018	mars m2 & m3	0.037001521	0.031627585	-0.005373936	9.023467327	7.734912855	1.288554471
Monodelphis_domestica_TMMM_7599_m3_extracropped_bridged_oriented_clean_10k_smHCL.ply	Mon_do	marsupial m3	Faunivory	Insectivory	Insectivory	2.13595363	0.093831268	0.864654148	203.8319336	161.9401894	41.89174417	8.485277174	2.226127666	0.675507385	10.71140485	2.774010974	0.075	50.25	45	50	48	47	52	52	53	55	78.7667922	0.445320197	mars m2 & m3	0.035348914	0.017720897	-0.017628017	10.71140484	5.377376215	5.334028625
Murexia_longicaudata_SAMA_M2816_dentary_L_ct-000557907_m2_CROPPED_MM_DdeV_orient_clean_10k_smHCL.ply	Mur_lo	marsupial m2		Insectivory			0.096172291	0.847019237	289.8034141	221.6070409	68.1963732	9.261432388	3.14254085	0.60541506	12.40397324	3.695761875	0.076	88.62	99	91	91	86	80	79	90	93	76.39183426	0.262264151	mars m2 & m3	0.030926292	0.009361847	-0.021564445	12.40397324	3.525990644	8.877982594
Murexia_longicaudata_SAMA_M2816_dentary_L_ct-000557907_m3_CROPPED_MM_DdeV_orient_clean_10k_smHCL.ply	Mur_lo	marsupial m3		Insectivory			0.092829187	0.812128204	262.77096	203.9597347	58.81122533	8.898422875	2.810029142	0.617484923	11.70845201	3.405327538	0.082	82.38	82	94	92	81	72	78	79	81	76.93086673	0.372670807	mars m2 & m3	0.032745061	0.016250974	-0.016494087	11.70845202	5.527971617	6.1804804
Perameles_gunnii_NTMU7600_mandible_m_polyga_m2_CROPPED_MM_DdeV_orient_clean_10k_smHCL.ply	Per_gu	marsupial m2		Omnivory			0.086455781	0.901082546	273.2746343	217.2394905	56.03514384	20.90895619	8.258266599	0.5842798	29.16722	9.06559	0.11	77.5	85	91	79	72	71	70	77	75	74.73706827	0.132142857	mars m2 & m3	0.015022964	0.0135186	-0.001504363	29.16722279	25.34230053	3.824922259
Perameles_gunnii_NTMU7600_mandible_m_polyga_m3_CROPPED_MM_DdeV_orient_clean_10k_smHCL.ply	Per_gu	marsupial m3		Omnivory			0.083414185	1.081990593	239.5989973	188.742813	50.85618425	19.79251577	6.961945244	0.5839601	26.75446	8.320988	0.09	70.88	74	75	72	67	72	69	69	69	75.65772444	0.163302752	mars m2 & m3	0.016671467	0.014963393	-0.001708074	26.75446101	22.40318948	4.351271534
Petauroides_volans_QM_J4643_m2_MM_finecrop_orient_clean_10k_smHCL.ply	Pet_vo	marsupial m2	Folivory	Folivory	Folivory	3.303717391	0.070567675	0.649553977	238.7388997	167.8216561	70.91724366	12.53612	4.075036347	0.361994432	16.61115635	8.053330032	0.106	78.5	78	79	79	79	82	81	73	77	62.11266466	0.014678899	mars m2 & m3	0.020220298	0.00278566	-0.017434638	16.61115635	1.651274689	14.95988166
Petauroides_volans_QM_J4643_m3_MM_finecrop_orient_clean_10k_smHCL.ply	Pet_vo	marsupial m3	Folivory	Folivory	Folivory	3.50624005	0.072148816	0.695149487	235.8891739	174.2767072	61.61246677	11.76081121	4.358742799	0.3551369	16.11955402	7.922915607	0.097	73	74	74	70	65	76	76	73	76	61.63752304	-0.02398524	mars m2 & m3	0.020837992	0.003065809	-0.017772183	16.11955401	1.782238395	14.33731562
Petaurs_australis_QM_J8598_m2_DV_MM_centre_orient_clean_10k_smHCL.ply	Pet_au	marsupial m2	Exudates	Insectivory	Insectivory	2.411502069	0.05058169	0.574513505	103.4011276	90.62551296	12.77561465	10.18115231	3.17263763	0.374901232	13.35378994	6.309129878	0.107	48	51	49	44	45	47	46	55	47	64.42285251	0	mars m2 & m3	0.023991898	0.008598151	-0.015393747	13.35378994	4.444901668	8.908888277
Petaurs_australis_QM_J8598_m3_DV_MM_centre_orient_clean_10k_smHCL.ply	Pet_au	marsupial m3	Exudates	Insectivory	Insectivory	2.13666672	0.050984814	0.672821989	103.6582761	95.85116689	7.807109188	7.472503142	2.183665273	0.322163412	9.656168417	5.069641478	0.11	64.12	62	63	71	68	67	66	61	55	61.07027769	-0.007670182	mars m2 & m3	0.025953844	0.011544968	-0.014408876	9.656168415	3.91597118	5.740197235
Petrogale_penicillata_FMNH64435_m2_crop_centre_MM_orient_clean_10k_smHCL.ply	Pet_pe	marsupial m2	folivory-grazing	Folivory	Folivory	2.165890415	0.070269441	0.691487957	190.5525585	132.0859655	58.46659299	48.77783783	11.75693788	0.594700459	60.53477566	18.42700196	0.084	76.62	78	76	77	77	72	73	78	82	75.21793007	-0.033142857	mars m2 & m3	0.008611499	0.007851434	-0.000760065	60.53477571	55.20522529	5.329550426
Petrogale_penicillata_FMNH64435_m3_crop_centre_MM_orient_clean_10k_smHCL.ply	Pet_pe	marsupial m3	folivory-grazing	Folivory	Folivory	2.190615264	0.078968145	0.624137484	312.1705309	192.7164062	119.4541247	59.00903439	21.60811553	0.612704398	80.61714992	23.67222946	0.087	65	63	65	69	74	64	62	62	61	74.16149852	0.030549898	mars m2 & m3	0.00627423	0.001537368	-0.004736862	80.61714992	21.09582841	59.5213215
Petropseudes_dahli_AMNH183391_mandible_m2_crop_MM_orient_clean_10k_smHCL.ply	Pet_da	marsupial m2	Folivory	Folivory	Folivory	3.1977916	0.066038708	0.701646277	166.1975207	123.4060869	42.79143386	19.42533852	5.957913476	0.430011947	25.38325197	10.74097311	0.083	63.25	65	57	60	61	70	62	64	67	64.79329078	-0.01291364	mars m2 & m3	0.015885094	0.005895579	-0.009989515	25.38325199	9.120530469	16.26272152
Petropseudes_dahli_AMNH183391_mandible_m3_MM_orient_clean_10k_smHCL.ply	Pet_da	marsupial m3	Folivory	Folivory	Folivory	3.619744008	0.071157899	0.679689605	187.2370585	138.9212173	48.31584113	19.88810684	6.50063543	0.466049903	26.38874227	10.3899364	0.108	65	66	69	67	66	65	64	62	61	67.00296284	-0.024813896	mars m2 & m3	0.015724734	0.001157565	-0.014567169	26.38874227	1.455333571	24.9334087
Phalanger_orientalis_AMNH157211_m2_crop_bridged_oriented_clean_10k_smHCL.ply	Pha_or	marsupial m2	Frugivore-Folivore	Folivory	Folivory	2.45832018	0.058830107	0.623305237	127.7573653	102.5379476	25.21941776	34.88340477	9.75493976	0.421444092	44.63834459	19.21526566	0.091	38.12	41	37	39	35	39	38	36	40	66.8744583	-0.018726592	mars m2 & m3	0.009750335	0.000342031	-0.009408304	44.63834453	1.05144328	43.58690125
Phalanger_orientalis_AMNH157211_m3_crop_bridged_oriented_clean_10k_smHCL.ply	Pha_or	marsupial m3	Frugivore-Folivore	Folivory	Folivory	NA	0.062376149	0.629057895	136.6474708	106.0072614	30.64020946	35.08419822	8.344911238	0.412205918	43.42910947	19.0433528	0.103	39.12	40	44	38	38	38	35	39	41	65.40516383	-0.00178731	mars m2 & m3	0.009540182	0	-0.009540182	43.42910946	0	43.42910946
Phascogale_tapoatafa_SAMA_M3824_mandible_L_CT-000535831_m2_CROPPED_MM_DdeV_orient_clean_10k_smHCL.ply	Pha_ta	marsupial m2		Insectivory			0.095284849	0.866228694	341.3964328	256.9148414	84.48159142	14.60453151	5.070856867	0.569273487	19.67538836	6.301713368	0.076	104.38	106	107	100	94	103	98	121	106	74.30055685	0.311649017	mars m2 & m3	0.020860969	0.004087566	-0.016773403	19.67538837	3.789565091	15.88582328
Phascogale_tapoatafa_SAMA_M3824_mandible_L_CT-000535831_m3_CROPPED_MM_DdeV_orient_clean_10k_smHCL.ply	Pha_ta	marsupial m3		Insectivory			0.094617843	0.864603053	338.5155807	258.6899117	79.82566908	14.16611637	4.821805514	0.572015912	18.98792187	6.048263841	0.082	101.12	110	93	91	90	105	106	105	109	75.20429914	0.333863275	mars m2 & m3	0.022092673	0.007273843	-0.014818829	18.98792188	6.53550969	12.45241219
Phascolarctos_cinereus_AMNH65608_m2_crop_centre_MM_orient_clean_10k_smHCL.ply	Pha_ci	marsupial m2	Folivory	Folivory	Folivory	NA	0.074298239	0.67030542	326.7798446	229.0031197	97.77672498	58.29998661	25.62796475	0.4098153	83.92795	36.97819	0.09	113.88	113	108	114	113	117	119	111	116	65.47768548	0.002631579	mars m2 & m3	0.004885878	5.43E-05	-0.004831548	83.92795137	1.385254605	82.54269676
Phascolarctos_cinereus_AMNH65608_m3_crop_centre_MM_orient_clean_10k_smHCL.ply	Pha_ci	marsupial m3	Folivory	Folivory	Folivory	NA	0.074330021	0.654404198	287.1839023	205.2669057	81.91699665	57.68215927	22.66751044	0.416627899	80.34966968	34.92253011	0.097	91.62	99	89	91	89	88	94	91	92	66.10748598	0.057795699	mars m2 & m3	0.005053696	7.87E-05	-0.004975014	80.34966971	0.85237982	79.49728989
Philander_opossum_QM_J3461_m2_centred_MM_orient_fix_clean_10k_smHCL.ply	Phi_op	marsupial m2	Faunivory	Faunivory	Frugivore-Insectivore	NA	0.07194697	0.611837528	192.1292835	141.6665444	50.46273907	21.25017636	6.818780534	0.550401327	28.06895691	9.33584764	0.097	56.62	58	58	58	54	58	56	54	57	74.37491845	0.222415291	mars m2 & m3	0.015891081	0.005955997	-0.009935084	28.06895689	10.58118149	17.4877754
Philander_opossum_QM_J3461_m3_centred_MM_orient_fix_clean_10k_smHCL.ply	Phi_op	marsupial m3	Faunivory	Faunivory	Frugivore-Insectivore	NA	0.072038728	0.655475109	195.0324034	146.8819187	48.15048465	23.39840865	7.780838202	0.538146814	31.17924687	10.62764984	0.092	54.25	60	54	54	51	53	54	55	53	73.61777395	0.228143214	mars m2 & m3	0.014254092	0.003660449	-0.010593643	31.17924685	7.600364448	23.57888241
Pseudochirulus_forbesi_AMNH104136_mandible_m2_crop_MM_orient_clean_10k_smHCL.ply	Pse_fo	marsupial m2	Folivory	Folivory	Folivory	NA	0.087083557	0.619006642	249.0261048	172.4721102	76.55399463	11.6624557	3.032495245	0.52444432	14.69495094	5.148036204	0.103	74.38	80	70	68	73	77	74	74	79	70.85827922	0.032979976	mars m2 & m3	0.030349425	0.010935355	-0.019414069	14.69495095	4.557036041	10.13791491
Pseudochirulus_forbesi_AMNH104136_mandible_m3_crop_MM_orient_clean_10k_smHCL.ply	Pse_fo	marsupial m3	Folivory	Folivory	Folivory	NA	0.092762143	0.599671123	293.7964779	197.1259523	96.67052557	11.71383823	3.57114355	0.517229463	15.28498178	5.432567388	0.112	78.38	81	75	84	81	80	78	78	70	69.98471969	0.013147083	mars m2 & m3	0.030001248	0.007605471	-0.022395777	15.28498178	3.612657988	11.67232379
Rhyncholestes_raphanurus_MVZ163773_m2_crop_MM_center_clean_10k_smHCL.ply	Rhy_ra	marsupial m2	Faunivory	Insectivory	Insectivory	NA	0.075266186	0.697053272	334.942724	271.8468785	63.09584544	2.693117037	1.715630207	0.45383254	4.408747244	1.77877602	0.104	92.25	95	90	87	89	88	94	97	98	65.96870541	0.016042781	mars m2 & m3	0.05353758	0.034950867	-0.018586713	4.408747244	2.664351938	1.744395306
Rhyncholestes_raphanurus_MVZ163773_m3_crop_MM_center_clean_10k_smHCL.ply	Rhy_ra	marsupial m3	Faunivory	Insectivory	Insectivory	NA	0.080129067	0.695344047	303.3989647	244.7169014	58.68206324	2.09185193	1.162301844	0.435663526	3.254153773	1.361524751	0.112	109.62	106	104	113	113	112	110	113	106	66.36000245	0.05982906	mars m2 & m3	0.069004309	0.043865538	-0.025138772	3.254153774	1.960342345	1.293811428
Smithopsis_crassicaudata_SAMA_M12809_Mandible_M_CT-000508338_m2_CROPPED_MM_DdeV_orient_clean_10k_smHCL.ply	Smi_cr	marsupial m2		Insectivory			0.088115546	0.626346569	235.8495552	192.0379451	43.8116101	3.224051858	1.163375642	0.631507312	4.387427502	1.240765392	0.098	51.5	49	49	47	50	56	56	52	53	77.7924467	0.37398374	mars m2 & m3	0.065020103	0.045892169	-0.019127933	4.3874275	2.749810226	1.637617274
Smithopsis_crassicaudata_SAMA_M12809_Mandible_M_CT-000508338_m3_CROPPED_MM_DdeV_orient_clean_10k_smHCL.ply	Smi_cr	marsupial m3		Insectivory			0.092585707	0.631158708	258.0904298	210.8284634	47.2619664	3.411574633	1.257871547	0.635032576	4.669446183	1.311242711	0.094	61.5	59	59	59	67	60	63	62	63	78.36571753	0.362760835	mars m2 & m3	0.065207495	0.044001971	-0.021205524	4.66944618	2.807878655	1.861567525
Spilocuscus_maculatus_FMNH31752_m2_crop_centered_MM_orient_clean_10k_smHCL.ply	Spi_ma	marsupial m2	Frugivore-Folivore	Folivory	Folivory	NA	0.058999639	0.616346928	149.3728993	113.8721446	35.50075471	59.37115302	17.14600102	0.435019894	76.51715408	32.05570481	0.095	47.62	46	44	48	49	46	48	54	46	66.90795894	-0.062421973	mars m2 & m3	0.005928941	1.41E-06	-0.005927533	76.51715404	0.095850906	76.42130313
Spilocuscus_maculatus_FMNH31752_m3_crop_centered_MM_orient_clean_10k_smHCL.ply	Spi_ma	marsupial m3	Frugivore-Folivore	Folivory	Folivory	NA	0.06665338	0.657013753	182.6745426	124.8386971	57.83584553	59.47970587	17.01998033	0.44003037	76.49968616	31.72883531	0.093	60.88	71	60	59	59	57	66	56	59	65.92876123	0.007968127	mars m2 & m3	0.005840122	0.001160981	-0.004679141	76.4996862	13.07275769	63.4269285
Thylogale_billardieri_SAMAM2868_mandible_M_Polyga_GM_m2_CROPPED_MM_DdeV_orient_clean_10k_smHCL.ply	Thy_bi	marsupial m2		Folivory			0.078306184	0.831172155	204.850486	162.3237386	42.52674739	42.00019796	12.84836513	0.60880419	54.84856312	16.23172417	0.093	62	64	57	59	61	55	58	71	71	75.23649036	-0.0781893	mars m2 & m3	0.009542131	0.005963298	-0.003578833	54.84856309	34.56397864	20.28458444
Thylogale_billardieri_SAMAM2868_mandible_M_Polyga_GM_m3_CROPPED_MM_DdeV_orient_clean_10k_smHCL.ply	Thy_bi	marsupial m3		Folivory			0.086817748	0.815022613	250.2951752	199.8558953	50.43927981	48.85208758	19.67705017	0.617788767	68.5291378	19.91914821	0.106	67.38	71	70	64	68	73	61	61	71	76.2009629	-0.044848485	mars m2 & m3	0.007376747	0.001584079	-0.005792668	68.52913775	13.14474832	55.38438943
Trichosurus_arnhemensis_NTMU5993_Mandible_L_Polyga_m2_CROPPED_MM_DdeV_orient_clean_10k_smHCL.ply	Tri_ar	marsupial m2		Folivory			0.070467584	0.828501674	189.1686816	147.4805598	41.68812181	30.32127655	12.15727517	0.396645239	42.47855174	19.21533784	0.078	97.38	100	82	94	95	92	101	110	105	64.99507667	-0.028649386	mars m2 & m3	0.010128209	0.00087081	-0.009257399	42.47855172	2.135249133	40.34330259
Trichosurus_arnhemensis_NTMU5993_Mandible_L_Polyga_m3_CROPPED_MM_DdeV_orient_clean_10k_smHCL.ply	Tri_ar	marsupial m3		Folivory			0.069380732	0.809716665	180.8770582	145.3695552	35.50750309	26.16790124	9.993236509	0.404327284	36.16113774	16.10823176	0.077	106	99	96	107	117	102	113	103	111	65.68756287	0.033383915	mars m2 & m3	0.011382835	0.004815649	-0.006567186	36.16113775	12.11348606	24.04765169
Trichosurus_caninus_NTMU7946_mandible_m_polyga_m2_CROPPED_MM_DdeV_orient_clean_10k_smHCL.ply	Tri_ca	marsupial m2		Folivory			0.068614066	0.904484618	228.3377437	169.6292303	58.70851338	39.44781226	16.50310432	0.420577106	55.95091654	24.12673604	0.081	116.5	125	118	119	120	104	117	114	115	65.67448656	0.014687882	mars m2 & m3	0.008087841	0.000706218	-0.007381623	55.95091658	3.247879341	52.70303724
Trichosurus_caninus_NTMU7946_mandible_m_polyga_m3_CROPPED_MM_DdeV_orient_clean_10k_smHCL.ply	Tri_ca	marsupial m3		Folivory			0.071631896	0.848215424	234.4297655	174.9796615	59.45010393	36.33234345	15.67097315	0.446117792	52.00331659	21.3077725	0.087	123.88	125	135	133	134	115	117	112	120	67.3696031	0.108036891	mars m2 & m3	0.008603154	0	-0.008603154	52.00331661	0	52.00331661
Trichosurus_vulpecula_TMM849_mandible_m2_crop_MM_orient_clean_10k_smHCL.ply	Tri_vu	marsupial m2	Frugivore-Folivore	Folivory	Folivory	NA	0.065031593	0.620308021	149.6904317	113.901666	35.78876572	27.83458153	9.848778437	0.391375101	37.68335995	17.22683622	0.089	42.75	40	39	41	38	43	42	50	49	62.04286083	0.014787431	mars m2 & m3	0.011289891	3.74E-05	-0.011252457	37.68335997	0.109496134	37.57386383
Trichosurus_vulpecula_TMM849_mandible_m3_crop_MM_orient_clean_10k_smHCL.ply	Tri_vu	marsupial m3	Frugivore-Folivore	Folivory	Folivory	NA	0.065925591	0.633862607	144.4038353	107.3445136	37.05932173	27.33048127	8.32040344	0.385264756	35.65088472	16.49808726	0.083	41.75	43	46	41	40	42	42	39	41	62.10132599	0.00605449	mars m2 & m3	0.012102615	4.02E-06	-0.012098598	35.65088471	0.0076308	35.64325391
