# Supplementary material for: Dental topography and diet in marsupials and comparisons with primates
Source: J Mamm Evol. 2026 May 4;33(2):18. doi: 10.1007/s10914-025-09798-9 (PMC13139304; doi:10.1007/s10914-025-09798-9)
Supplement: Supplementary file 3 — Supplementary Material 3 [file 10914_2025_9798_MOESM3_ESM.zip › OnlineResource3_Rscripts_input/molaR_Batch_smHCL_primates_marsupials_SR4_RB.csv]

File	Species_abreviation	group1	dietdeVries2	diet	dietSpradley	shearing_ratio	ariaDNE0.08	ariaDNE_CV	DNE	Convex_DNE	Concave_DNE	Convex_Area	Concave_Area	RFI	3D_Area	2D_Area	Alpha	OPCR	0 deg.	5.625 deg.	11.25 deg.	16.875 deg.	22.5 deg.	28.125 deg.	33.75 deg.	39.375 deg.	Slope	TriTaHI	group2	group	H_DNE	H_positiveDNE	H_negativeDNE	H_surfacearea	H_positivesurfacearea	H_negativesurfacearea
Alouatta_palliata_usnm171063_m2_crop_flip_centre_orient_MM_clean_10k_smHCL.ply	Alo_pal	plat m2	Folivory	Folivory	Folivory	NA	0.074907922	1.023277648	236.8526294	182.5511993	54.30143001	79.57210692	32.93734738	0.5139754	112.5094543	40.24905228	0.081	147.25	133	131	151	137	168	159	156	143	71.35370155	0.010460251	plat m2	primate	0.00436479	1.27E-06	-0.004363525	112.5112608	0.020387013	112.4908737
Alouatta_palliata_usnm284782_m2_flip_centre_orient_MM_clean_10k_smHCL.ply	Alo_pal	plat m2	Folivory	Folivory	Folivory	NA	0.07846808	0.991767997	253.9909648	197.4241695	56.56679536	96.04388769	37.29903535	0.516042257	133.3429231	47.50522309	0.099	115.12	102	111	117	130	128	125	107	101	72.65239288	0.044061303	plat m2	primate	0.003782813	0	-0.003782813	133.342923	0	133.342923
Alouatta_palliata_usnm290601_m2_crop_flip_centre_orient_MM_clean_10k_smHCL.ply	Alo_pal	plat m2	Folivory	Folivory	Folivory	NA	0.074637523	1.040260959	239.2962786	183.6954428	55.60083584	86.11469208	32.48861539	0.473052284	118.6033074	46.04779162	0.105	111.12	110	104	102	116	128	123	97	109	68.97151848	0.077689243	plat m2	primate	0.004166629	0	-0.004166629	118.6033075	0	118.6033075
Alouatta_seniculus_SBU_NAl13_m2_flip_centre_orient_MM_clean_10k_smHCL.ply	Alo_sen	plat m2	Folivory	Folivory	Folivory	NA	0.074253454	0.968119653	261.5153861	186.8832682	74.63211795	85.58894603	32.66797979	0.492504287	118.2569259	44.16139637	0.074	116.75	112	107	115	111	112	121	127	129	69.12096668	0.030888031	plat m2	primate	0.004170203	0	-0.004170203	118.2611721	0	118.2611721
Alouatta_seniculus_usnm123517_m2_flip_centre_orient_MM_clean_10k_smHCL.ply	Alo_sen	plat m2	Folivory	Folivory	Folivory	NA	0.072890077	1.091087845	256.0524671	200.2847321	55.767735	75.73098297	32.72615293	0.483023687	108.4571359	41.27709147	0.108	124	135	150	143	120	110	103	107	124	68.99192252	0.099173554	plat m2	primate	0.004535348	0	-0.004535348	108.4590287	0	108.4590287
Alouatta_seniculus_usnm281658_m2_flip_centre_orient_MM_clean_10k_smHCL.ply	Alo_sen	plat m2	Folivory	Folivory	Folivory	NA	0.075467372	0.982912434	243.3099671	186.3486574	56.96130972	79.87538626	31.67453553	0.502235816	111.5499218	40.85383052	0.098	119.75	98	113	125	132	131	132	118	109	70.23042118	0.030927835	plat m2	primate	0.004538062	8.76E-07	-0.004537186	111.5499218	0.015876641	111.5340452
Alouatta_seniculus_usnm281673_m2_crop_flip_centre_orient_MM_clean_10k_smHCL.ply	Alo_sen	plat m2	Folivory	Folivory	Folivory	NA	0.079629873	0.964690601	249.6073813	187.3834167	62.22396465	83.58406756	29.75720592	0.501998571	113.3412734	41.52959243	0.08	110	93	100	134	108	118	118	105	104	69.1045011	0.04040404	plat m2	primate	0.004414925	4.56E-06	-0.004410365	113.3412735	0.0766485	113.264625
Alouatta_seniculus_usnm281741_m2_flip_centre_orient_MM_clean_10k_smHCL.ply	Alo_sen	plat m2	Folivory	Folivory	Folivory	NA	0.078238097	0.955459941	296.0189249	216.3545797	79.66434514	89.91868678	35.74111608	0.499325491	125.6598028	46.29006205	0.088	145.62	140	130	164	164	143	136	147	141	70.35425363	0.074427481	plat m2	primate	0.003857657	3.26E-06	-0.0038544	125.6598029	0.106668646	125.5531342
Alouatta_seniculus_usnm281751_m2_flip_centre_orient_MM_clean_10k_smHCL.ply	Alo_sen	plat m2	Folivory	Folivory	Folivory	NA	0.076025673	0.975745409	243.362255	183.7448618	59.61739326	90.1935913	32.36283984	0.463520722	122.5564311	48.49836774	0.078	128.25	120	130	126	121	126	124	132	147	68.6478711	0.028680688	plat m2	primate	0.003870398	2.18E-06	-0.003868216	122.5564311	0.044794098	122.511637
Alouatta_seniculus_usnm281758_m2_flip_centre_orient_MM_clean_10k_smHCL.ply	Alo_sen	plat m2	Folivory	Folivory	Folivory	NA	0.08472966	0.981551549	299.7426171	218.2377044	81.5049127	83.41781889	34.65752307	0.52055997	118.075342	41.68756869	0.074	135.75	151	130	135	131	134	133	124	148	71.03984262	0.023622047	plat m2	primate	0.004216935	3.35E-07	-0.0042166	118.075342	0.053993353	118.0213486
Aotus_azarae_AMNH211460_m2_flip_centre_orient_MM_clean_10k_smHCL.ply	Aot_aza	plat m2	Frugivory	Frugivory	Frugivory	NA	0.067772389	1.030358894	228.2319067	183.3869159	44.84499076	16.40371612	6.598763112	0.504709483	23.00247925	8.382808801	0.089	176.62	198	140	153	158	179	176	214	195	71.59671428	0.019672131	plat m2	primate	0.018955116	0.006403675	-0.012551441	23.00322272	7.318917304	15.68430542
Aotus_azarae_AMNH211465_m2_flip_centre_orient_MM_clean_10k_smHCL.ply	Aot_aza	plat m2	Frugivory	Frugivory	Frugivory	NA	0.069729871	0.973481083	227.321016	178.8891764	48.4318396	19.3353622	7.448365654	0.502821766	26.78372785	9.797732687	0.101	156	159	165	181	159	146	142	133	163	72.26629256	-0.022624434	plat m2	primate	0.017028236	0.005262794	-0.011765442	26.78417901	7.974948961	18.80923005
Aotus_nigriceps_AMNH147472_m2_flip_centre_orient_MM_clean_10k_smHCL.ply	Aot_nig	plat m2	Frugivory	Frugivory	Frugivory	NA	0.067478649	1.045337243	244.7938403	200.7373517	44.05648859	16.35848318	6.790540217	0.505099466	23.14902338	8.42963658	0.142	175.62	212	192	177	155	150	150	156	213	72.15801242	-0.003361345	plat m2	primate	0.018679119	0.007981278	-0.010697841	23.14972069	9.443225854	13.70649484
Aotus_nigriceps_AMNH67246_m2_flip_centre_orient_MM_clean_10k_smHCL.ply	Aot_nig	plat m2	Frugivory	Frugivory	Frugivory	NA	0.068306955	0.97550822	231.1443078	183.1653055	47.9790023	16.05435627	6.115462082	0.492798831	22.16981835	8.27413321	0.113	181.75	216	170	152	146	147	169	226	228	71.62011621	0.026533997	plat m2	primate	0.019286033	0.006881493	-0.01240454	22.16989583	6.757855348	15.41204048
Aotus_nigriceps_AMNH75996_m2_flip_centre_orient_MM_clean_10k_smHCL.ply	Aot_nig	plat m2	Frugivory	Frugivory	Frugivory	NA	0.071141202	0.94926902	260.8687363	191.5769369	69.29179945	17.08852701	6.340930093	0.496185124	23.4294571	8.685229572	0.098	176.88	140	146	168	191	210	207	181	172	71.28313386	-0.017133956	plat m2	primate	0.019199083	0.004670716	-0.014528366	23.43085516	4.708031326	18.72282384
Aotus_nigriceps_AMNH75999_m2_flip_centre_orient_MM_clean_10k_smHCL.ply	Aot_nig	plat m2	Frugivory	Frugivory	Frugivory	NA	0.069979043	1.012737585	252.9508976	200.6102585	52.34063914	16.21979605	7.053719617	0.473045829	23.27351568	9.036070411	0.095	184.5	219	195	203	176	168	152	174	189	69.46738199	-0.042105263	plat m2	primate	0.01862955	0.006024727	-0.012604824	23.27541523	6.105759697	17.16965554
Aotus_nigriceps_AMNH76002_m2_flip_centre_orient_MM_clean_10k_smHCL.ply	Aot_nig	plat m2	Frugivory	Frugivory	Frugivory	NA	0.06754978	0.966116259	220.6833267	172.171232	48.51209472	17.82583018	7.470570968	0.461156789	25.29640115	10.05780108	0.078	173.25	192	184	193	157	150	168	160	182	69.23532006	0.011400651	plat m2	primate	0.016743773	0.004542987	-0.012200786	25.29681128	5.321013544	19.97579774
Aotus_nigriceps_AMNH92804_m2_flip_centre_orient_MM_clean_10k_smHCL.ply	Aot_nig	plat m2	Frugivory	Frugivory	Frugivory	NA	0.067730813	0.978722987	236.3403519	184.1395914	52.20076049	15.58741646	5.990516936	0.458568724	21.57793337	8.623868281	0.152	186.38	186	239	247	213	163	146	130	167	68.70720254	-0.018003273	plat m2	primate	0.02005015	0.007144651	-0.012905499	21.57889539	6.870541501	14.70835389
Aotus_nigriceps_AMNH92809_m2_flip_centre_orient_MM_clean_10k_smHCL.ply	Aot_nig	plat m2	Frugivory	Frugivory	Frugivory	NA	0.064244388	1.001385835	217.4122549	170.290875	47.12137996	16.25126128	6.044680777	0.477912848	22.29594206	8.572667933	0.112	188.5	217	161	157	145	176	205	217	230	70.62882102	-0.025974026	plat m2	primate	0.019670063	0.007960288	-0.011709775	22.29594206	8.268604752	14.02733731
Aotus_nigriceps_usnm364486_m2_flip_centre_orient_MM_clean_10k_smHCL.ply	Aot_nig	plat m2	Frugivory	Frugivory	Frugivory	NA	0.066540734	0.990612091	242.0957919	184.4058266	57.68996531	16.33967067	6.615578505	0.500833119	22.95524918	8.430704974	0.088	172.88	215	215	165	128	129	136	181	214	71.08323675	-0.02680067	plat m2	primate	0.019292281	0.00685112	-0.012441162	22.95648477	6.834856096	16.12162867
Ateles_belzebuth_AMNH71787_m2_flip_centre_orient_MM_clean_10k_smHCL.ply	Ate_bel	plat m2	Frugivory	Frugivory	Frugivory	NA	0.072278433	0.978364238	197.0730423	152.6685265	44.40451588	49.29803791	16.09601406	0.507383431	65.39405198	23.70448912	0.085	111.25	105	107	120	108	124	109	105	112	72.69492703	-0.038781163	plat m2	primate	0.007987362	0	-0.007987362	65.39505599	0	65.39505599
Ateles_belzebuth_AMNH76882_m2_flip_centre_orient_MM_clean_10k_smHCL.ply	Ate_bel	plat m2	Frugivory	Frugivory	Frugivory	NA	0.068177335	0.945233618	192.8438715	143.1775703	49.66630119	44.22616961	14.616786	0.458428523	58.84295562	23.52385657	0.094	152.12	142	158	178	152	146	139	162	140	69.19837923	-0.065217391	plat m2	primate	0.008150811	4.70E-06	-0.008146111	58.84398877	0.022213999	58.82177477
Ateles_belzebuth_m2_AMNH67102_crop_flip_centre_orient_MM_clean_10k_smHCL.ply	Ate_bel	plat m2	Frugivory	Frugivory	Frugivory	NA	0.067719556	0.989945933	197.1624247	157.4155617	39.74686294	45.42367113	14.40482688	0.504090349	59.82849801	21.8303544	0.093	123.62	132	123	117	123	121	131	124	118	71.69644807	-0.006042296	plat m2	primate	0.00848011	2.35E-06	-0.008477763	59.83281492	0.02258353	59.81023139
Ateles_belzebuth_usnm406674_m2_flip_centre_orient_MM_clean_10k_smHCL.ply	Ate_bel	plat m2	Frugivory	Frugivory	Frugivory	NA	0.069204148	1.115145378	202.5072232	146.6052537	55.90196951	45.59370626	14.48054446	0.492134539	60.07425067	22.45048527	0.146	148.5	131	132	155	158	158	155	156	143	71.76010772	0.019444444	plat m2	primate	0.007963387	0.000644255	-0.007319132	60.07547577	3.552322149	56.52315362
Ateles_belzebuth_usnm406675_m2_flip_centre_orient_MM_clean_10k_smHCL.ply	Ate_bel	plat m2	Frugivory	Frugivory	Frugivory	NA	0.071757118	1.023872519	212.0506127	162.9468652	49.10374753	39.5808772	14.80125318	0.476967254	54.38213043	20.94921358	0.1	134.5	129	137	141	154	134	136	122	123	69.86323152	-0.00887574	plat m2	primate	0.009085864	1.10E-06	-0.00908476	54.38457618	0.004917244	54.37965894
Ateles_geoffroyi_MCZ34320_m2_flip_centre_orient_MM_clean_10k_smHCL.ply	Ate_geo	plat m2	Frugivory	Frugivory	Frugivory	NA	0.066499093	0.899664777	207.7051334	147.4241373	60.28099611	42.21852411	12.66873646	0.483374353	54.88726058	20.87458869	0.085	132.25	137	146	145	133	136	126	115	120	69.65544892	-0.00617284	plat m2	primate	0.008559099	1.02E-05	-0.008548863	54.88796596	0.044616579	54.84334938
Ateles_geoffroyi_MCZ5344_m2_flip_centre_orient_MM_clean_10k_smHCL.ply	Ate_geo	plat m2	Frugivory	Frugivory	Frugivory	NA	0.068118632	0.981711808	212.9741127	164.8417134	48.13239925	43.12899519	15.68647732	0.457446523	58.81547249	23.55909421	0.096	153.62	150	144	148	172	167	152	145	151	68.50622372	-0.022875817	plat m2	primate	0.008019574	4.84E-06	-0.008014731	58.81655569	0.02484198	58.79171371
Ateles_geoffroyi_usnm336204_m2_flip_centre_orient_MM_clean_10k_smHCL.ply	Ate_geo	plat m2	Frugivory	Frugivory	Frugivory	NA	0.065622957	0.991331992	197.9146226	154.5048388	43.40978389	41.24453528	16.18381645	0.48341388	57.42835175	21.83928373	0.105	144.62	164	175	147	149	149	128	121	124	68.76847039	0.037617555	plat m2	primate	0.008085118	0.002227828	-0.00585729	57.42835173	12.12535207	45.30299966
Ateles_paniscus_MCZ31759_m2_flip_centre_orient_MM_clean_10k_smHCL.ply	Ate_pan	plat m2	Frugivory	Frugivory	Frugivory	NA	0.071964678	1.02804666	244.3032307	164.9198327	79.38339796	45.45821353	15.33515071	0.465767574	60.79336424	23.94945325	0.121	143.62	175	157	136	123	115	133	144	166	67.89100821	-0.053221289	plat m2	primate	0.007888195	1.87E-07	-0.007888008	60.79604517	0.008526258	60.78751891
Brachyteles_arachnoides_MCZ5070_m2_flip_centre_orient_MM_clean_10k_smHCL.ply	Bra_ara	plat m2	Folivory	Folivory	Folivory	NA	0.074830339	0.999301079	207.1961172	141.3952151	65.80090209	79.25098008	22.98134165	0.568953165	102.2323217	32.7643671	0.091	103.38	94	104	102	104	107	99	109	108	71.11950106	0.01863354	plat m2	primate	0.00501579	0	-0.00501579	102.2332458	0	102.2332458
Brachyteles_arachnoides_MN-Rio106_m2_flip_centre_orient_MM_clean_10k_smHCL.ply	Bra_ara	plat m2	Folivory	Folivory	Folivory	NA	0.085257558	0.985677925	266.0548909	196.6103671	69.44452382	70.11448676	28.1117027	0.573226483	98.22618949	31.21253911	0.094	107.38	107	96	101	116	108	119	107	105	71.47945437	0.075342466	plat m2	primate	0.005168776	0	-0.005168776	98.229065	0	98.229065
Brachyteles_arachnoides_MN-Rio24104_m2_flip_centre_orient_MM_clean_10k_smHCL.ply	Bra_ara	plat m2	Folivory	Folivory	Folivory	NA	0.069200767	1.010330836	177.9339673	130.1063322	47.82763505	81.31081888	25.28370527	0.540776206	106.5945242	36.14287126	0.082	96.75	106	95	84	80	90	103	111	105	69.4642456	0.068965517	plat m2	primate	0.004938208	0	-0.004938208	106.5945242	0	106.5945242
Brachyteles_arachnoides_MN-Rio24114_m2_crop_flip_centre_orient_MM_clean_10k_smHCL.ply	Bra_ara	plat m2	Folivory	Folivory	Folivory	NA	0.082588193	0.979333658	242.2625729	182.234051	60.02852189	82.87691646	30.17810018	0.569409279	113.0550166	36.19988766	0.089	100.25	95	102	95	86	89	103	121	111	72.6582679	0.096311475	plat m2	primate	0.004442753	0	-0.004442753	113.0550166	0	113.0550166
Brachyteles_arachnoides_MN-Rio2718_m2_flip_centre_orient_MM_clean_10k_smHCL.ply	Bra_ara	plat m2	Folivory	Folivory	Folivory	NA	0.082625821	0.877457725	228.9676954	158.5031308	70.46456459	105.2223405	29.31194817	0.544601674	134.5342886	45.26869584	0.089	94.88	93	87	98	93	105	97	88	98	72.26080228	0.04379562	plat m2	primate	0.003734118	0	-0.003734118	134.5342887	0	134.5342887
Brachyteles_arachnoides_MN-Rio30191_m2_crop_flip_centre_orient_MM_clean_10k_smHCL.ply	Bra_ara	plat m2	Folivory	Folivory	Folivory	NA	0.071114353	1.252775501	183.7374073	137.4691765	46.26823077	84.86138587	24.40318642	0.573354047	109.2645722	34.71125949	0.103	88.88	94	89	94	88	85	86	85	90	71.49966385	0.048728814	plat m2	primate	0.004785765	0	-0.004785765	109.2668025	0	109.2668025
Brachyteles_arachnoides_MN-Rio526_m2_flip_centre_orient_MM_clean_10k_smHCL.ply	Bra_ara	plat m2	Folivory	Folivory	Folivory	NA	0.076660594	0.976167934	203.6489588	143.9728892	59.67606958	101.6340527	29.02386649	0.575203717	130.6579192	41.35424887	0.084	88.62	84	84	83	99	102	89	85	83	72.98560386	0.147058824	plat m2	primate	0.004047499	0	-0.004047499	130.6579192	0	130.6579192
Brachyteles_arachnoides_MN-Rio6699_m2_flip_centre_orient_MM_clean_10k_smHCL.ply	Bra_ara	plat m2	Folivory	Folivory	Folivory	NA	0.084491057	0.932581271	264.762489	171.3044066	93.45808241	92.97994293	26.95542244	0.560100987	119.9353655	39.12458343	0.086	100.75	109	105	100	97	98	96	95	106	71.18241723	0.092555332	plat m2	primate	0.004371666	1.90E-06	-0.004369767	119.9353654	0.061586976	119.8737784
Brachyteles_arachnoides_MN-Rio7724_m2_crop_flip_centre_orient_MM_clean_10k_smHCL.ply	Bra_ara	plat m2	Folivory	Folivory	Folivory	NA	0.077328695	1.024564823	227.0845179	150.6655579	76.41896	87.07955434	24.91588986	0.577646001	111.9954442	35.27470699	0.077	100.12	104	122	98	96	91	84	99	107	71.23834455	0.124210526	plat m2	primate	0.004617914	0	-0.004617914	111.9954442	0	111.9954442
Brachyteles_arachnoides_MN-Rio8513_m2_crop_flip_centre_orient_MM_clean_10k_smHCL.ply	Bra_ara	plat m2	Folivory	Folivory	Folivory	NA	0.074808013	0.983709489	225.40732	164.6348532	60.77246678	92.1100191	29.77998658	0.577822406	121.8900057	38.37761062	0.077	109.75	105	104	108	115	116	100	118	112	73.56754108	0.067567568	plat m2	primate	0.00435381	0	-0.00435381	121.8900057	0	121.8900057
Cacajao_calvus_AMNH73720_m2_flip_centre_orient_MM_clean_10k_smHCL.ply	Cac_cal	plat m2	Seed eating	Hard-object feeder	Seed eating	NA	0.057331135	1.187422434	218.8701105	166.0335947	52.83651583	31.57838653	10.34122464	0.461890148	41.91961121	16.64272974	0.124	192	209	197	195	191	176	185	187	196	67.10731309	0.036764706	plat m2	primate	0.010926177	0.003313122	-0.007613055	41.92136161	10.4940935	31.42726811
Cacajao_calvus_AMNH76391_m2_flip_centre_orient_MM_clean_10k_smHCL.ply	Cac_cal	plat m2	Seed eating	Hard-object feeder	Seed eating	NA	0.05789576	1.193160373	213.0094099	163.6732496	49.33616025	30.89705749	11.79941848	0.459728138	42.69647598	17.02461285	0.115	193.75	186	194	212	196	195	200	192	175	67.04410309	0.017751479	plat m2	primate	0.01056131	0.001457373	-0.009103938	42.69902588	4.365601995	38.33342388
Cacajao_calvus_AMNH76648_m2_flip_centre_orient_MM_clean_10k_smHCL.ply	Cac_cal	plat m2	Seed eating	Hard-object feeder	Seed eating	NA	0.055930976	1.190795384	208.5449463	160.4943754	48.05057089	33.87053164	10.56203235	0.47192711	44.43256397	17.2898289	0.09	193.5	162	189	219	208	201	191	198	180	68.24953938	0.045454545	plat m2	primate	0.01079103	0.003770661	-0.007020369	44.4348141	13.88006269	30.55475141
Cacajao_calvus_AMNH98397_m2_crop_flip_centre_orient_MM_clean_10k_smHCL.ply	Cac_cal	plat m2	Seed eating	Hard-object feeder	Seed eating	NA	0.063744111	1.1151719	268.4666914	195.4981349	72.96855648	31.52837116	12.28825715	0.481116577	43.81662831	16.73965128	0.103	201.62	183	184	203	212	193	210	227	201	69.66297537	0.006329114	plat m2	primate	0.010651362	0.004582723	-0.006068639	43.8205108	18.42824901	25.39226179
Cacajao_calvus_rubicundus_SBU_NCj01_m2_flip_centre_orient_MM_clean_10k_smHCL.ply	Cac_cal	plat m2	Seed eating	Hard-object feeder	Seed eating	NA	0.054140365	1.1709146	227.9825195	169.2888891	58.69363043	33.27582617	11.83571129	0.438496248	45.11153749	18.76785446	0.098	233	223	236	209	213	228	235	268	252	65.58726672	0.021611002	plat m2	primate	0.010021867	0.00312606	-0.006895807	45.11346789	12.40577192	32.70769597
Cacajao_melanocephalus_AMNH78566_m2_flip_centre_orient_MM_clean_10k_smHCL.ply	Cac_mel	plat m2	Seed eating	Hard-object feeder	Seed eating	NA	0.058171037	1.153694853	213.7711844	164.450234	49.3209504	26.27775068	9.998264979	0.463709669	36.27601568	14.34982087	0.094	209.5	203	193	220	221	220	207	220	192	68.25162796	-0.060344828	plat m2	primate	0.012416164	0.002776524	-0.00963964	36.27803136	6.42117392	29.85685744
Cacajao_melanocephalus_AMNH78569_m2_flip_centre_orient_MM_clean_10k_smHCL.ply	Cac_mel	plat m2	Seed eating	Hard-object feeder	Seed eating	NA	0.057692074	1.176002265	213.4641818	167.6179793	45.84620248	27.27014641	10.2440926	0.46477012	37.51423902	14.80818885	0.109	191.12	198	176	187	207	181	174	198	208	68.54007881	0.044210526	plat m2	primate	0.011981422	0.005322718	-0.006658704	37.51486024	14.36297382	23.15188642
Cacajao_melanocephalus_usnm256215_m2_flip_centre_orient_MM_clean_10k_smHCL.ply	Cac_mel	plat m2	Seed eating	Hard-object feeder	Seed eating	NA	0.056411075	1.122304923	218.2634864	167.4028229	50.86066345	26.63308338	10.070307	0.454616812	36.70339038	14.78533052	0.08	255	247	240	261	257	248	262	268	257	67.49788002	0.012765957	plat m2	primate	0.012245036	0.001741432	-0.010503604	36.70339038	4.150322553	32.55306782
Cacajao_melanocephalus_usnm406423_m2_flip_centre_orient_MM_clean_10k_smHCL.ply	Cac_mel	plat m2	Seed eating	Hard-object feeder	Seed eating	NA	0.063105637	1.110240374	269.6632939	185.342127	84.32116698	28.04171664	10.02060244	0.437962196	38.06231908	15.8520749	0.102	229.88	197	229	251	242	227	230	241	222	66.27728943	0.060422961	plat m2	primate	0.011751159	0.002695681	-0.009055478	38.06508662	6.578575753	31.48651087
Plecturocebus_donacophilus_AMNH211491_m2_flip_centre_orient_MM_clean_10k_smHCL.ply	Ple_don	plat m2	Frugivory	Frugivory	Frugivory	NA	0.080047947	0.932252492	398.3710809	268.8380669	129.5330141	18.12820065	7.92420191	0.476612283	26.05240255	10.04309593	0.083	235.62	235	237	236	237	253	223	231	233	69.85126701	-0.031712474	plat m2	primate	0.017459588	0.008983984	-0.008475604	26.05350326	12.53157338	13.52192988
Plecturocebus_donacophilus_AMNH211494_m2_flip_centre_orient_MM_clean_10k_smHCL.ply	Ple_don	plat m2	Frugivory	Frugivory	Frugivory	NA	0.074843635	0.994004621	349.7270135	242.5028411	107.2241725	17.10615398	7.088608798	0.470300695	24.19476279	9.445465697	0.1	227.88	238	246	227	227	225	221	200	239	70.31982369	-0.010224949	plat m2	primate	0.018478097	0.007411783	-0.011066314	24.19723939	8.518648719	15.67859067
Plecturocebus_donacophilus_AMNH40834_m2_flip_centre_orient_MM_clean_10k_smHCL.ply	Ple_don	plat m2	Frugivory	Frugivory	Frugivory	NA	0.068508762	0.985029752	248.7572363	174.1190483	74.63818806	17.82583113	6.791204268	0.428198777	24.61703542	10.45459032	0.098	177.25	186	176	182	166	176	176	175	181	65.77299277	0.035864979	plat m2	primate	0.018009756	0.006120705	-0.01188905	24.61797544	7.139137379	17.47883806
Plecturocebus_donacophilus_AMNH94972_m2_flip_centre_orient_MM_clean_10k_smHCL.ply	Ple_mol	plat m2	Frugivory	Frugivory	Frugivory	NA	0.063796377	0.994502135	250.5012229	177.2310226	73.27020033	20.04134812	6.749751833	0.466392772	26.79109997	10.5411242	0.097	182	188	172	144	150	184	184	204	230	68.05917722	-0.01659751	plat m2	primate	0.016406707	0.006203138	-0.010203569	26.79287373	9.423343895	17.36952984
Plecturocebus_donacophilus_AMNH94979_m2_flip_centre_orient_MM_clean_10k_smHCL.ply	Ple_mol	plat m2	Frugivory	Frugivory	Frugivory	NA	0.068953151	0.989445074	269.8828317	191.8694223	78.01340937	19.39405238	6.62561234	0.491628206	26.01966474	9.733720298	0.111	188.38	193	167	171	171	194	201	201	209	70.46390409	-0.008130081	plat m2	primate	0.017134106	0.009314612	-0.007819495	26.02089526	15.06311576	10.9577795
Cheracebus_torquatus_AMNH76861_m2_flip_centre_orient_MM_clean_10k_smHCL.ply	Che_tor	plat m2	Frugivory	Frugivory	Frugivory	NA	0.066466301	1.033390997	285.0068897	199.3131216	85.69376816	20.96006825	7.974930428	0.451302847	28.93499869	11.73347886	0.099	215.62	251	261	217	196	184	187	206	223	66.81174411	-0.022514071	plat m2	primate	0.015123143	0.00633286	-0.008790283	28.93499867	10.84491225	18.09008643
Cheracebus_torquatus_AMNH77300_m2_flip_centre_orient_MM_clean_10k_smHCL.ply	Che_tor	plat m2	Frugivory	Frugivory	Frugivory	NA	0.069003083	1.031192965	315.0990188	213.1400855	101.9589333	21.93820132	8.11920619	0.476391488	30.05740755	11.59212702	0.085	221.5	227	200	192	187	208	242	257	259	68.82443082	-0.045454545	plat m2	primate	0.014859522	0.005370279	-0.009489243	30.05774832	9.270474081	20.78727424
Cheracebus_torquatus_AMNH78466_m2_flip_centre_orient_MM_clean_10k_smHCL.ply	Che_tor	plat m2	Frugivory	Frugivory	Frugivory	NA	0.068628388	0.973857717	258.3293873	183.8189393	74.510448	20.27211737	6.999408649	0.479606128	27.27152602	10.45030223	0.099	189.5	210	182	171	169	180	183	203	218	69.34686943	-0.008179959	plat m2	primate	0.016011725	0.005666764	-0.010344961	27.2720807	8.885352957	18.38672775
Cheracebus_torquatus_AMNH78473_m2_crop_flip_centre_orient_MM_clean_10k_smHCL.ply	Che_tor	plat m2	Frugivory	Frugivory	Frugivory	NA	0.065366704	1.007714768	267.8066208	196.8576319	70.94898884	19.07423149	7.850070144	0.475755916	26.92430162	10.39700156	0.092	185.75	172	177	168	187	216	176	191	199	69.13175354	0.050813008	plat m2	primate	0.016361957	0.006834253	-0.009527704	26.92439045	11.54025351	15.38413694
Cheracebus_torquatus_AMNH78580_m2_flip_centre_orient_MM_clean_10k_smHCL.ply	Che_tor	plat m2	Frugivory	Frugivory	Frugivory	NA	0.075906823	1.010817635	373.2457407	234.9955691	138.2501716	21.5109962	7.282495273	0.481636914	28.79349146	10.98878868	0.092	210.25	243	225	185	180	199	217	197	236	69.82875309	0.025742574	plat m2	primate	0.015754642	0.006768853	-0.008985789	28.79398868	11.21313426	17.58085442
Callimico_goeldii_USNM303322_m2_MM_orient_clean_10k_smHCL.ply	Cal_goe	plat m2	Frugivory-Insectivory	Frugivory-Insectivory	Frugivory-Insectivory	NA	0.084828579	0.882669374	306.7488044	238.7842284	67.96457597	10.53763606	4.046901759	0.55345411	14.58453781	4.821348656	0.113	119.12	123	132	140	109	112	111	108	118	75.77379287	0.16954023	plat m2	primate	0.028857239	0.013408731	-0.015448508	14.58598643	6.142061807	8.443924624
Callimico_goeldii_USNM303323_m2_MM_orient_clean_10k_smHCL.ply	Cal_goe	plat m2	Frugivory-Insectivory	Frugivory-Insectivory	Frugivory-Insectivory	NA	0.08283321	0.933192762	255.9722119	206.4473934	49.52481847	12.46766166	4.581708918	0.5366169	17.04937059	5.82919835	0.104	110.38	126	123	118	118	110	91	92	105	75.49834756	0.098298677	plat m2	primate	0.024947264	0.011519554	-0.01342771	17.04937058	7.100518715	9.948851868
Callimico_goeldii_USNM395455_m2_orient_MM_clean_10k_smHCL.ply	Cal_goe	plat m2	Frugivory-Insectivory	Frugivory-Insectivory	Frugivory-Insectivory	NA	0.074283354	0.920066357	236.5943722	190.539259	46.05511324	9.231170543	3.625218268	0.512307028	12.85638881	4.614607494	0.084	132.62	147	159	151	136	119	104	119	126	72.43390659	0.200803213	plat m2	primate	0.031129255	0.011456001	-0.019673255	12.85638881	4.478807935	8.377580875
Callimico_goeldii_USNM399073_m2_cropped_MM_orient_clean_10k_smHCL.ply	Cal_goe	plat m2	Frugivory-Insectivory	Frugivory-Insectivory	Frugivory-Insectivory	NA	0.08973597	0.90989329	297.069434	229.0599158	68.00951813	12.18399414	4.747878304	0.569112574	16.93187243	5.424754471	0.084	105.88	116	112	114	96	90	91	106	122	74.87073783	0.031007752	plat m2	primate	0.027569035	0.014461439	-0.013107596	16.93187244	8.602583052	8.329289388
Callimico_goeldii_USNM464993_m2_cropped_MM_orient_clean_10k_smHCL.ply	Cal_goe	plat m2	Frugivory-Insectivory	Frugivory-Insectivory	Frugivory-Insectivory	NA	0.087454247	0.917304772	286.9771979	218.2722228	68.70497512	13.11247902	4.948298692	0.562775008	18.06077773	5.860251928	0.109	111	113	104	102	123	117	115	115	99	74.89437503	0.098039216	plat m2	primate	0.025230151	0.005567213	-0.019662938	18.06106476	3.662367445	14.39869731
Callimico_goeldii_USNM575153_m2_cropped_MM_orient_clean_10k_smHCL.ply	Cal_goe	plat m2	Frugivory-Insectivory	Frugivory-Insectivory	Frugivory-Insectivory	NA	0.0852307	0.923134756	273.8186688	207.2625127	66.55615604	13.27488968	5.203314621	0.555701645	18.4782043	6.081118242	0.093	122.25	110	120	114	121	139	139	117	118	75.88516594	0.045918367	plat m2	primate	0.024029881	0.005915298	-0.018114583	18.47881912	4.095740611	14.38307851
Callimico_goeldii_USNM582737_m2_MM_orient_clean_10k_smHCL.ply	Cal_goe	plat m2	Frugivory-Insectivory	Frugivory-Insectivory	Frugivory-Insectivory	NA	0.08053558	0.914803473	241.4959837	188.0155235	53.48046019	12.28371962	4.496707515	0.535071987	16.78042714	5.755000811	0.082	128.38	152	143	126	115	112	111	119	149	75.35193878	0.132841328	plat m2	primate	0.026096753	0.007251186	-0.018845566	16.78051999	3.864163502	12.91635649
Callithrix_jacchus_penicillata_MCZ37821_m2_MM_orient_clean_10k_smHCL.ply	Cal_jac	plat m2	Exudate feeding	Frugivory-Insectivory	Frugivory-Insectivory	NA	0.072227684	0.983877186	221.8233532	173.2588603	48.56449292	7.78043335	3.080206417	0.530021567	10.86063977	3.76256945	0.096	126.38	143	174	155	117	96	90	105	131	72.66995658	0.024213075	plat m2	primate	0.035240166	0.017695232	-0.017544934	10.86181754	5.106175839	5.755641701
Callithrix_jacchus_penicillata_USNM259427_m2_MM_orient_clean_10k_smHCL.ply	Cal_jac	plat m2	Exudate feeding	Frugivory-Insectivory	Frugivory-Insectivory	NA	0.064849887	0.925843655	224.4600951	175.1179167	49.34217849	5.250345436	2.01424831	0.469298115	7.264593749	2.84173888	0.109	165.38	207	183	160	160	121	116	176	200	69.3949232	0.008310249	plat m2	primate	0.046322573	0.015564554	-0.030758019	7.265922355	2.545344343	4.720578012
Cebuella_pygmaea_USNM336305_m2_MM_orient_clean_10k_smHCL.ply	Ceb_pyg	plat m2	Exudate feeding	Frugivory-Insectivory	Frugivory-Insectivory	NA	0.077323362	0.942518154	262.1243753	203.7975077	58.32686759	3.682986058	1.695594037	0.510508891	5.378580098	1.937515798	0.092	140.62	153	182	168	138	118	112	127	127	70.94655364	0.095238095	plat m2	primate	0.060306875	0.03773783	-0.022569045	5.378680857	3.003692769	2.374988088
Cebuella_pygmaea_USNM336307_m2_MM_orient_clean_10k_smHCL.ply	Ceb_pyg	plat m2	Exudate feeding	Frugivory-Insectivory	Frugivory-Insectivory	NA	0.083002866	0.971079213	271.499313	213.256345	58.24296798	3.488350947	1.534613328	0.498061059	5.022964274	1.855024927	0.099	139.88	155	149	144	132	126	128	139	146	70.54168107	0.069158879	plat m2	primate	0.061776625	0.033806417	-0.027970208	5.023198854	2.300017859	2.723180995
Cebuella_pygmaea_USNM336318_m2_MM_orient_clean_10k_smHCL.ply	Ceb_pyg	plat m2	Exudate feeding	Frugivory-Insectivory	Frugivory-Insectivory	NA	0.074117413	1.008368618	255.9868486	191.1372838	64.84956488	3.358271448	1.436767776	0.489241308	4.795039223	1.802364244	0.125	176.25	204	172	156	139	153	177	197	212	69.81151185	0.114018692	plat m2	primate	0.057141388	0.033348215	-0.023793173	4.795173589	2.262633686	2.532539903
Cebuella_pygmaea_USNM336320_m2_MM_orient_clean_10k_smHCL.ply	Ceb_pyg	plat m2	Exudate feeding	Frugivory-Insectivory	Frugivory-Insectivory	NA	0.065798958	0.914735152	208.7006977	159.297585	49.40311267	2.855784248	1.088291971	0.433363163	3.944076218	1.65779505	0.08	162.25	207	175	147	145	128	143	154	199	66.62861499	0.075697211	plat m2	primate	0.054653916	0.031419623	-0.023234293	3.944426892	1.730631278	2.213795614
Sapajus_apella_AMNH239863_m2_flip_centre_orient_MM_clean_10k_smHCL.ply	Sap_ape	plat m2	Frugivory-Insectivory	Hard-object feeder	Seed eating	NA	0.057872541	0.966225385	175.298317	133.9357235	41.36259353	34.82108409	11.08895701	0.453044041	45.91004109	18.55233713	0.11	162.75	146	136	167	175	180	167	174	157	67.72800638	0.003490401	plat m2	primate	0.010541427	0.004614653	-0.005926773	45.91270075	19.65805994	26.25464081
Sapajus_apella_AMNH239864_m2ply_flip_centre_orient_MM_clean_10k_smHCL.ply	Sap_ape	plat m2	Frugivory-Insectivory	Hard-object feeder	Seed eating	NA	0.056151445	0.892935514	166.3245061	125.1058938	41.21861224	37.89380787	11.00576022	0.442303583	48.89956806	20.18947435	0.075	134.38	113	142	164	152	137	134	130	103	67.25984418	0.024778761	plat m2	primate	0.009973416	0.000775323	-0.009198092	48.90071189	2.746609006	46.15410288
Sapajus_apella_AMNH78501_m2_flip_centre_orient_MM_clean_10k_smHCL.ply	Sap_ape	plat m2	Frugivory-Insectivory	Hard-object feeder	Seed eating	NA	0.057662877	0.88519984	187.8221781	146.5931624	41.2290157	33.44279588	11.83900213	0.44346169	45.28179798	18.65252939	0.078	183.75	195	210	209	176	174	159	170	177	67.50719833	0.031088083	plat m2	primate	0.010535403	0	-0.010535403	45.28462144	0	45.28462144
Sapajus_apella_usnm296634_m2_crop_flip_centre_orient_MM_clean_10k_smHCL.ply	Sap_ape	plat m2	Frugivory-Insectivory	Hard-object feeder	Seed eating	NA	0.054322244	0.955783776	158.3407466	127.0138928	31.32685384	36.80660306	12.05047052	0.411307685	48.85707357	21.46199722	0.091	140.75	155	146	120	122	125	148	161	149	63.76817602	-0.063903282	plat m2	primate	0.009439026	0.00225486	-0.007184166	48.85812948	8.605721345	40.25240814
Sapajus_apella_usnm361019_m2_flip_centre_orient_MM_clean_10k_smHCL.ply	Sap_ape	plat m2	Frugivory-Insectivory	Hard-object feeder	Seed eating	NA	0.05886213	0.91605459	166.7888191	134.0882236	32.70059552	32.90692297	9.973988558	0.446320442	42.88091152	17.56285025	0.073	155	181	154	150	136	132	163	142	182	68.37900981	0.07195572	plat m2	primate	0.011214133	0.004100817	-0.007113316	42.88226958	14.39687703	28.48539254
Sapajus_apella_usnm461384_m2_flip_centre_orient_MM_clean_10k_smHCL.ply	Sap_ape	plat m2	Frugivory-Insectivory	Hard-object feeder	Seed eating	NA	0.060575087	0.968044958	184.6454331	135.7467231	48.89871	35.3911157	10.61118033	0.435837821	46.00229607	19.24046606	0.11	145.75	151	134	131	123	133	156	182	156	65.94405718	0.046601942	plat m2	primate	0.010508517	0	-0.010508517	46.00420801	0	46.00420801
Cebus_capucinus_usnm291123_m2_flip_centre_orient_MM_clean_10k_smHCL.ply	Ceb_cap	plat m2	Frugivory-Insectivory	Hard-object feeder	Seed eating	NA	0.063007578	0.965529004	164.5272053	120.1432371	44.38396819	37.90267559	10.78016146	0.474106875	48.68283708	18.86131118	0.104	107.62	117	133	99	81	102	96	109	124	68.65723271	0.051001821	plat m2	primate	0.009979364	0.003568233	-0.006411132	48.68485831	14.99243327	33.69242504
Cebus_capucinus_usnm291128_m2_crop_flip_centre_orient_MM_clean_10k_smHCL.ply	Ceb_cap	plat m2	Frugivory-Insectivory	Hard-object feeder	Seed eating	NA	0.061715168	0.944642098	169.4688132	133.0928724	36.37594078	34.82321927	10.94036557	0.458248517	45.76358484	18.30165789	0.081	130.88	165	137	121	117	112	110	123	162	67.43155028	0.017045455	plat m2	primate	0.010525227	0.000884702	-0.009640525	45.7643832	2.837663727	42.92671947
Cebus_capucinus_usnm464845_m2_flip_centre_orient_MM_clean_10k_smHCL.ply	Ceb_cap	plat m2	Frugivory-Insectivory	Hard-object feeder	Seed eating	NA	0.054249038	0.926270626	137.991751	115.757547	22.23420398	28.9550065	9.340784418	0.454322736	38.29579093	15.4358777	0.093	123.25	154	131	113	85	102	116	125	160	67.09823498	0.002024291	plat m2	primate	0.01189317	0.004500023	-0.007393148	38.29703167	13.21378569	25.08324598
Chiropotes_albinasus_AMNH461707_m2_flip_centre_orient_MM_clean_10k_smHCL.ply	Chi_alb	plat m2	Seed eating	Hard-object feeder	Seed eating	NA	0.055688763	1.13728421	210.4510886	161.9077248	48.5433638	23.80011039	8.413072851	0.468836787	32.21318324	12.61267439	0.105	218.12	225	213	236	218	206	201	218	228	67.56432396	0.045081967	plat m2	primate	0.013764501	0.005913127	-0.007851374	32.21543894	12.43145201	19.78398693
Chiropotes_albinasus_AMNH545874_m2_flip_centre_orient_MM_clean_10k_smHCL.ply	Chi_alb	plat m2	Seed eating	Hard-object feeder	Seed eating	NA	0.056973197	1.12075766	217.5193902	164.5138005	53.00558971	26.79022763	9.872187846	0.426173974	36.66241549	15.63331448	0.087	225.5	212	227	223	232	238	229	225	218	64.90385262	0.031674208	plat m2	primate	0.011733143	0.000365185	-0.011367958	36.66627372	0.73982091	35.92645281
Chiropotes_albinasus_AMNH95302_m2_crop_flip_centre_orient_MM_clean_10k_smHCL.ply	Chi_alb	plat m2	Seed eating	Hard-object feeder	Seed eating	NA	0.057736421	1.140848245	240.8035066	180.5432676	60.26023901	30.28564	12.11477952	0.497935955	42.40041952	15.66276667	0.092	189.75	192	190	212	203	194	194	166	167	69.9667945	0.004140787	plat m2	primate	0.010981654	0.005471974	-0.00550968	42.4039096	19.82942411	22.57448549
Chiropotes_albinasus_MCZ31701_m2_crop_flip_centre_orient_MM_clean_10k_smHCL.ply	Chi_alb	plat m2	Seed eating	Hard-object feeder	Seed eating	NA	0.055826425	1.092223013	221.4212775	164.3386422	57.08263534	27.31037593	9.99797438	0.493631119	37.30835029	13.9009187	0.086	235.62	226	252	254	225	246	221	243	218	69.98080558	0	plat m2	primate	0.012598799	0.006338997	-0.006259802	37.31098449	18.55074465	18.76023984
Chiropotes_albinasus_usnm543357_m2ply_flip_centre_orient_MM_clean_10k_smHCL.ply	Chi_alb	plat m2	Seed eating	Hard-object feeder	Seed eating	NA	0.055206911	1.107255231	204.0692098	155.9505818	48.11862803	24.69941602	8.030900257	0.475731131	32.73031628	12.63966	0.096	234.5	251	229	230	233	219	229	225	260	69.28260014	0.059322034	plat m2	primate	0.013913119	0.00500825	-0.008904868	32.73031627	11.41354455	21.31677172
Chiropotes_satanas_usnm338962_m2_flip_centre_orient_MM_clean_10k_smHCL.ply	Chi_sat	plat m2	Seed eating	Hard-object feeder	Seed eating	NA	0.059570996	1.078158299	263.4610542	181.0314618	82.42959239	26.70558887	8.381820326	0.461148459	35.08740921	13.95091973	0.087	239.12	288	274	229	221	202	210	230	259	68.56746309	0	plat m2	primate	0.013090064	0.002414197	-0.010675867	35.08861542	4.852442972	30.23617245
Chiropotes_satanas_usnm406583_m2_crop_flip_centre_orient_MM_clean_10k_smHCL.ply	Chi_sat	plat m2	Seed eating	Hard-object feeder	Seed eating	NA	0.057111819	1.155731123	250.3797285	185.8361299	64.54359863	21.74843564	8.544658319	0.470809046	30.29309394	11.81419379	0.082	245	260	260	277	270	244	220	207	222	67.31157648	0.006818182	plat m2	primate	0.01458566	0.003094677	-0.011490983	30.29423236	4.942164143	25.35206822
Chiropotes_satanas_usnm406593_m2_flip_centre_orient_MM_clean_10k_smHCL.ply	Chi_sat	plat m2	Seed eating	Hard-object feeder	Seed eating	NA	0.061378362	1.144009227	283.9631032	205.9944557	77.96864753	17.89447124	7.387425871	0.455776351	25.2818971	10.16078708	0.089	268.75	228	241	258	306	328	282	260	247	67.39300008	-0.017114914	plat m2	primate	0.016557678	0.0059223	-0.010635378	25.28189711	7.604512828	17.67738428
Chiropotes_satanas_usnm546263_m2_flip_centre_orient_MM_clean_10k_smHCL.ply	Chi_sat	plat m2	Seed eating	Hard-object feeder	Seed eating	NA	0.056562962	1.189346094	223.4535471	175.3503652	48.10318182	23.08813728	10.19871161	0.455688022	33.28684889	13.38033841	0.106	216.38	179	202	243	262	246	205	209	185	67.09221946	0.049145299	plat m2	primate	0.013287822	0.002875321	-0.010412501	33.28905741	5.934484512	27.3545729
Chiropotes_satanas_usnm546264_m2_flip_centre_orient_MM_clean_10k_smHCL.ply	Chi_sat	plat m2	Seed eating	Hard-object feeder	Seed eating	NA	0.057351673	1.167739928	237.3384891	179.7917079	57.5467812	23.55555005	9.326576738	0.507841047	32.88212679	11.90843721	0.092	228.38	218	235	252	213	244	241	218	206	71.25230933	-0.004728132	plat m2	primate	0.01399264	0.006604671	-0.00738797	32.88437366	15.03001205	17.85436161
Chiropotes_satanas_usnm549519_m2_flip_centre_orient_MM_clean_10k_smHCL.ply	Chi_sat	plat m2	Seed eating	Hard-object feeder	Seed eating	NA	0.058728592	1.114672084	252.2077401	192.5601909	59.6475492	19.21402464	7.581339268	0.433924425	26.79536391	11.25013394	0.098	287.75	263	288	292	310	296	290	285	278	66.31571714	-0.014150943	plat m2	primate	0.015173707	0.006175606	-0.008998101	26.79700318	8.882901623	17.91410156
Lagothrix_lagotricha_poepiggi_AMNH188142_m2_flip_centre_orient_MM_clean_10k_smHCL.ply	Lag_lag	plat m2	Frugivory	Frugivory	Frugivory	NA	0.070994697	1.039166517	239.674269	185.2785111	54.3957579	55.70072036	22.14273717	0.491177049	77.84345753	29.14681826	0.091	170.25	169	173	188	206	173	147	151	155	70.15580363	-0.05726257	plat m2	primate	0.006316746	0	-0.006316746	77.84345753	0	77.84345753
Lagothrix_lagotricha_poepiggi_AMNH71776_m2_crop_flip_centre_orient_MM_clean_10k_smHCL.ply	Lag_lag	plat m2	Frugivory	Frugivory	Frugivory	NA	0.06576007	1.018186414	204.5884181	153.4866017	51.10181636	59.71828739	19.62100989	0.510046446	79.33929729	28.6066917	0.091	165.38	152	181	177	174	162	160	163	154	71.64699192	0.019607843	plat m2	primate	0.006272064	0.001789536	-0.004482528	79.34156733	20.99167651	58.34989082
Lagothrix_lagotricha_poepiggi_AMNH71780_m2_flip_centre_orient_MM_clean_10k_smHCL.ply	Lag_lag	plat m2	Frugivory	Frugivory	Frugivory	NA	0.065139361	1.051955259	216.3954351	163.2646506	53.13078453	55.60264146	19.52111204	0.503001484	75.12375351	27.47108047	0.081	163.12	145	155	181	165	157	172	174	156	70.1258537	-0.035862069	plat m2	primate	0.006483922	0.000239146	-0.006244776	75.12608338	1.909639017	73.21644437
Lagothrix_lagotricha_poepiggi_AMNH76393_m2_flip_centre_orient_MM_clean_10k_smHCL.ply	Lag_lag	plat m2	Frugivory	Frugivory	Frugivory	NA	0.068459614	0.981427677	226.3386288	174.338539	52.00008981	58.31229489	21.6777413	0.489283975	79.99003621	30.06417097	0.098	160.88	163	187	167	179	142	143	152	154	72.15297998	-0.038352273	plat m2	primate	0.006243561	0	-0.006243561	79.99438302	0	79.99438302
Lagothrix_lagotricha_poepiggi_AMNH98332_m2_flip_centre_orient_MM_clean_10k_smHCL.ply	Lag_lag	plat m2	Frugivory	Frugivory	Frugivory	NA	0.075096841	0.993754033	274.4215034	205.7891448	68.6323586	55.34384327	20.45760552	0.536404182	75.80144878	25.92762603	0.076	135.75	135	134	131	134	133	132	143	144	72.16516831	0.044354839	plat m2	primate	0.006609802	0	-0.006609802	75.80378096	0	75.80378096
Lagothrix_lagotricha_usnm545879_m2_flip_centre_orient_MM_clean_10k_smHCL.ply	Lag_lag	plat m2	Frugivory	Frugivory	Frugivory	NA	0.068041413	0.957010623	213.8294019	159.937059	53.89234281	48.96914646	16.07740265	0.468360077	65.04654913	25.49246711	0.084	138.62	144	162	158	147	128	126	124	120	68.82901983	-0.028231798	plat m2	primate	0.007309653	1.17E-07	-0.007309536	65.0490219	0.007823317	65.04119859
Lagothrix_lagotricha_usnm545887_m2_crop_flip_centre_orient_MM_clean_10k_smHCL.ply	Lag_lag	plat m2	Frugivory	Frugivory	Frugivory	NA	0.069748117	1.039787028	243.0317232	175.5705967	67.46112652	66.99240639	20.53388735	0.495486895	87.52629374	32.49107574	0.109	143.62	158	164	136	143	132	129	129	158	70.38634549	-0.03537415	plat m2	primate	0.005495515	0	-0.005495515	87.52629374	0	87.52629374
Lagothrix_lagotricha_usnm545890_m2_crop_flip_centre_orient_MM_clean_10k_smHCL.ply	Lag_lag	plat m2	Frugivory	Frugivory	Frugivory	NA	0.06994783	1.029296051	245.8909582	165.9961918	79.89476642	58.29137804	18.5547203	0.500148606	76.84609828	28.26169873	0.08	153.12	174	176	163	148	147	141	127	149	71.41845565	-0.048476454	plat m2	primate	0.006392255	0	-0.006392255	76.84743458	0	76.84743458
Leontopithecus_rosalia_MCZ3939_m2_MM_orient_clean_10k_smHCL.ply	Leo_ros	plat m2	Frugivory-Insectivory	Frugivory-Insectivory	Frugivory-Insectivory	NA	0.071998343	0.956141739	229.9455795	184.1100482	45.83553128	10.90031168	4.569367719	0.496228723	15.4696794	5.734063807	0.126	127	117	106	114	152	139	152	120	116	71.47804234	0.027355623	plat m2	primate	0.026197592	0.00014306	-0.026054531	15.46991802	0.087843651	15.38207437
Leontopithecus_rosalia_USNM337333_m2_MM_orient_clean_10k_smHCL.ply	Leo_ros	plat m2	Frugivory-Insectivory	Frugivory-Insectivory	Frugivory-Insectivory	NA	0.073066041	1.029685069	254.3678324	205.3772583	48.99057415	9.07561934	3.731886797	0.483436132	12.80750613	4.870317601	0.1	135.25	118	126	134	151	163	153	124	113	70.52415962	0.047021944	plat m2	primate	0.030753443	0.003700547	-0.027052896	12.80765139	1.22822229	11.5794291
Leontopithecus_rosalia_USNM337334_m2_MM_orient_clean_10k_smHCL.ply	Leo_ros	plat m2	Frugivory-Insectivory	Frugivory-Insectivory	Frugivory-Insectivory	NA	0.07108795	0.969964421	268.9620758	213.6302236	55.33185223	8.980349751	4.274131758	0.447189534	13.25448151	5.419245797	0.135	154.25	151	169	160	153	155	147	150	149	67.57808408	-0.001798561	plat m2	primate	0.028692069	0.00311661	-0.025575459	13.25454005	1.094132729	12.16040733
Leontopithecus_rosalia_USNM541408_m2_MM_reconstructedcusp_orient_clean_10k_smHCL.ply	Leo_ros	plat m2	Frugivory-Insectivory	Frugivory-Insectivory	Frugivory-Insectivory	NA	0.074783831	1.079016422	254.8728609	208.9488514	45.92400952	9.747504301	4.369561643	0.456234511	14.11706595	5.6684482	0.123	123.38	99	114	111	117	150	154	136	106	66.30177527	-0.05509182	plat m2	primate	0.028250432	0.009902868	-0.018347564	14.11749357	4.043726783	10.07376679
Leontopithecus_rosalia_USNM545068_m2_MM_orient_clean_10k_smHCL.ply	Leo_ros	plat m2	Frugivory-Insectivory	Frugivory-Insectivory	Frugivory-Insectivory	NA	0.072020687	0.967705824	222.2401333	172.8638774	49.37625587	10.31876754	3.708344978	0.448625586	14.02711251	5.718696486	0.082	142.75	119	143	140	173	152	155	142	118	68.20697965	0.054700855	plat m2	primate	0.027587565	0	-0.027587565	14.02851759	0	14.02851759
Leontopithecus_rosalia_USNM582752_m2_MM_orient_clean_10k_smHCL.ply	Leo_ros	plat m2	Frugivory-Insectivory	Frugivory-Insectivory	Frugivory-Insectivory	NA	0.076554576	0.928900726	247.6607962	204.7059518	42.95484444	10.24019648	4.299432761	0.506040087	14.53962924	5.284604583	0.095	108	92	99	124	120	124	120	102	83	71.1755697	0.043936731	plat m2	primate	0.028352152	0.01164523	-0.016706922	14.53995018	4.790309086	9.749641098
Mico_argentata_USNM239457_m2_MM_orient_clean_10k_smHCL.ply	Mic_arg	plat m2	Exudate feeding	Frugivory-Insectivory	Frugivory-Insectivory	NA	0.071747067	0.993838777	229.8659938	175.4904789	54.37551497	5.90964346	2.295315317	0.517461718	8.204958771	2.914840976	0.099	152.38	124	117	125	149	161	190	194	159	73.27645474	0.070460705	plat m2	primate	0.044970311	0.022826759	-0.022143552	8.205108648	4.072707996	4.132400653
Mico_argentata_USNM239458_m2_MM_orient_clean_10k_smHCL.ply	Mic_arg	plat m2	Exudate feeding	Frugivory-Insectivory	Frugivory-Insectivory	NA	0.073419109	0.992081147	240.7258829	187.8934508	52.83243204	5.275402513	2.043934249	0.495323332	7.31933677	2.717936776	0.142	149.25	107	108	171	185	170	173	160	120	71.9457853	0.119284294	plat m2	primate	0.048359071	0.018096171	-0.030262901	7.319336762	2.484998341	4.834338421
Mico_argentata_USNM239459_m2_MM_orient_clean_10k_smHCL.ply	Mic_arg	plat m2	Exudate feeding	Frugivory-Insectivory	Frugivory-Insectivory	NA	0.07202478	0.951949192	244.255013	192.2060197	52.04899327	5.082878881	2.230494794	0.493468026	7.313373672	2.725818171	0.101	162	121	129	152	168	181	228	180	137	69.87199173	0.097328244	plat m2	primate	0.048653986	0.025193221	-0.023460765	7.313536157	3.292648352	4.020887805
Mico_argentata_USNM239461_m2_MM_orient_clean_10k_smHCL.ply	Mic_arg	plat m2	Exudate feeding	Frugivory-Insectivory	Frugivory-Insectivory	NA	0.076698515	1.048443084	253.7047198	191.9371967	61.76752312	6.014652086	2.355491859	0.505698273	8.370143941	3.044310793	0.103	135.25	107	127	148	141	158	145	135	121	71.56613501	0.118095238	plat m2	primate	0.044957685	0.022936256	-0.02202143	8.370708433	3.752715128	4.617993304
Mico_argentata_USNM461725_m2_MM_orient_clean_10k_smHCL.ply	Mic_arg	plat m2	Exudate feeding	Frugivory-Insectivory	Frugivory-Insectivory	NA	0.070722035	1.041874318	248.7136733	185.8585235	62.85514988	6.068796455	2.213598771	0.516039537	8.282395227	2.950731576	0.143	168.12	147	155	167	183	188	198	158	149	71.44093279	0.048262548	plat m2	primate	0.043827915	0.01939686	-0.024431054	8.282498031	3.468950664	4.813547368
Mico_argentata_USNM555657_m2_MM_orient_clean_10k_smHCL.ply	Mic_arg	plat m2	Exudate feeding	Frugivory-Insectivory	Frugivory-Insectivory	NA	0.072726232	1.000621584	243.3207121	185.5823673	57.73834474	5.78075368	2.279073645	0.510882402	8.059827324	2.90120837	0.126	164.38	170	156	148	144	146	148	194	209	71.23623047	0.077067669	plat m2	primate	0.044795499	0.025035972	-0.019759527	8.061028735	4.323475968	3.737552767
Pithecia_monachus_AMNH6412_m2_crop_flip_centre_orient_MM_clean_10k_smHCL.ply	Pit_mon	plat m2	Seed eating	Hard-object feeder	Seed eating	NA	0.052832125	1.074634361	224.6968427	158.37599	66.32085278	25.35103709	7.749681422	0.452572594	33.10071856	13.38868307	0.09	218.75	246	241	221	184	189	201	211	257	66.45470201	-0.017408124	plat m2	primate	0.01362244	0.002047596	-0.011574843	33.10071852	4.395717943	28.70500057
Pithecia_monachus_MCS30720_m2_flip_centre_orient_MM_clean_10k_smHCL.ply	Pit_mon	plat m2	Seed eating	Hard-object feeder	Seed eating	NA	0.062809278	1.072882575	305.8443793	193.4451393	112.39924	18.16436498	6.362605376	0.470458124	24.52697035	9.57214287	0.094	250	314	256	217	207	213	236	264	293	67.39902739	-0.028571429	plat m2	primate	0.017307376	0.007385553	-0.009921823	24.52744986	9.934696022	14.59275384
Pithecia_monachus_usnm461919_m2_flip_centre_orient_MM_clean_10k_smHCL.ply	Pit_mon	plat m2	Seed eating	Hard-object feeder	Seed eating	NA	0.061771703	1.059676796	240.4404856	164.7999676	75.64051792	23.69997168	7.538010553	0.450178239	31.23798222	12.6958892	0.091	197.62	174	184	183	200	225	230	199	186	67.90621293	-0.04048583	plat m2	primate	0.014074302	0	-0.014074302	31.23891765	0	31.23891765
Pithecia_monachus_usnm545891_m2_flip_centre_orient_MM_clean_10k_smHCL.ply	Pit_mon	plat m2	Seed eating	Hard-object feeder	Seed eating	NA	0.05769131	1.022939712	261.6558498	177.6290184	84.02683142	29.34462246	9.080784006	0.472809146	38.42540645	14.92593905	0.101	225.88	229	266	249	213	235	212	194	209	68.48175898	0.056818182	plat m2	primate	0.012256803	0.005401368	-0.006855435	38.42540647	16.89910304	21.52630343
Pithecia_pithecia_usnm374744_m2_flip_centre_orient_MM_clean_10k_smHCL.ply	Pit_pit	plat m2	Seed eating	Hard-object feeder	Seed eating	NA	0.057587167	1.080858617	282.2758034	195.9683505	86.30745293	21.31166035	7.950129121	0.460390938	29.26178946	11.65226609	0.092	294.5	256	261	265	293	307	313	330	331	68.4105885	0.006355932	plat m2	primate	0.014856468	0.006818964	-0.008037504	29.26282052	13.17223048	16.09059004
Pithecia_pithecia_usnm374745_m2_flip_centre_orient_MM_clean_10k_smHCL.ply	Pit_pit	plat m2	Seed eating	Hard-object feeder	Seed eating	NA	0.057429535	1.113250156	276.7141634	199.8469232	76.86724023	23.49911896	8.899670955	0.473384759	32.39878992	12.57048438	0.086	274.88	263	288	275	300	277	270	268	258	68.67237933	0.059670782	plat m2	primate	0.014099876	0.005029217	-0.009070659	32.4016394	9.44217857	22.95946083
Pithecia_pithecia_usnm374746_m2_flip_centre_orient_MM_clean_10k_smHCL.ply	Pit_pit	plat m2	Seed eating	Hard-object feeder	Seed eating	NA	0.049921876	1.041778335	230.2802092	170.8028843	59.47732485	22.60734918	7.819856226	0.44765264	30.42720539	12.42899243	0.089	257.62	230	261	282	255	250	273	273	237	65.95756932	0.048421053	plat m2	primate	0.014639782	0.005068019	-0.009571763	30.4273447	8.528848213	21.89849649
Pithecia_pithecia_usnm374756_m2_flip_centre_orient_MM_clean_10k_smHCL.ply	Pit_pit	plat m2	Seed eating	Hard-object feeder	Seed eating	NA	0.053401014	1.093824961	252.7096236	179.5888746	73.12074895	21.76483305	7.402397126	0.467942597	29.16723017	11.44051074	0.086	276.38	257	286	296	290	262	288	279	253	67.87397415	0.100656455	plat m2	primate	0.015323992	0.005007793	-0.010316199	29.16832253	7.670475998	21.49784653
Pithecia_pithecia_usnm374759_m2_flip_centre_orient_MM_clean_10k_smHCL.ply	Pit_pit	plat m2	Seed eating	Hard-object feeder	Seed eating	NA	0.053335872	1.136236449	246.9958414	179.6848622	67.31097922	20.06221754	7.138242532	0.451823624	27.20046007	11.01862077	0.098	290.25	249	303	323	302	281	305	293	266	67.04156921	-0.006329114	plat m2	primate	0.015600675	0.007050985	-0.00854969	27.20265328	11.32273302	15.87992027
Pithecia_pithecia_usnm374767_m2_crop_flip_centre_orient_MM_clean_10k_smHCL.ply	Pit_pit	plat m2	Seed eating	Hard-object feeder	Seed eating	NA	0.054433381	1.069284779	224.9549789	167.5848688	57.37011011	21.67709606	7.765678675	0.460552749	29.44277476	11.72054217	0.085	270.25	261	257	258	268	272	288	279	279	68.46949045	-0.002118644	plat m2	primate	0.015046159	0.003718183	-0.011327976	29.44584477	6.166680678	23.27916409
Leontocebus_fuscicollis_AMNH73389_m2_cropped_MM_orient_clean_10k_smHCL.ply	Leo_fus	plat m2	Frugivory-Insectivory	Frugivory-Insectivory	Frugivory-Insectivory	NA	0.078824684	0.922178154	289.0415272	220.0148004	69.02672679	6.89424086	3.124272221	0.48404721	10.01851307	3.805092375	0.127	162.12	162	168	142	150	167	156	181	171	71.11764892	0.028192371	plat m2	primate	0.038789117	0.015758643	-0.023030474	10.01900263	3.377217132	6.6417855
Leontocebus_fuscicollis_AMNH73392_m2_cropped_MM_orient_clean_10k_smHCL.ply	Leo_fus	plat m2	Frugivory-Insectivory	Frugivory-Insectivory	Frugivory-Insectivory	NA	0.080575935	0.928491938	302.190404	211.3193704	90.87103354	7.380834633	3.139142233	0.45455881	10.51997686	4.23828365	0.176	187.38	169	188	193	197	191	196	189	176	67.25191495	0.03236246	plat m2	primate	0.036348303	0.01473895	-0.021609353	10.52038603	3.75750165	6.762884383
Leontocebus_fuscicollis_AMNH73393_m2_cropped_orient_clean_10k_smHCL.ply	Leo_fus	plat m2	Frugivory-Insectivory	Frugivory-Insectivory	Frugivory-Insectivory	NA	0.08059959	0.846182839	287.8548135	214.4268779	73.42793563	7.438499948	3.057413254	0.533227027	10.4959132	3.61297636	0.103	157.25	180	169	141	124	130	163	170	181	76.68713213	0.141891892	plat m2	primate	0.038667778	0.019407661	-0.019260117	10.4960379	4.739937444	5.75610046
Leontocebus_fuscicollis_AMNH73736_m2_cropped_MM_orient_clean_10k_smHCL.ply	Leo_fus	plat m2	Frugivory-Insectivory	Frugivory-Insectivory	Frugivory-Insectivory	NA	0.078839513	0.863315686	270.6307432	205.8313897	64.79935351	6.477843228	2.940174951	0.481434842	9.418018174	3.595758647	0.099	149	177	143	133	137	126	133	172	171	69.90237755	0.060708263	plat m2	primate	0.04101923	0.017230606	-0.023788624	9.41871765	3.418106555	6.000611095
Saguinus_geoffroyi_USNM335455_m2_cropped_MM_orient_clean_10k_smHCL.ply	Sag_geo	plat m2	Frugivory-Insectivory	Frugivory-Insectivory	Frugivory-Insectivory	NA	0.075256548	0.970422672	247.5921502	191.1813732	56.41077703	6.92711398	2.65225521	0.55120611	9.579369195	3.181012441	0.097	179.12	157	183	207	202	181	182	165	156	75.37605938	0.033807829	plat m2	primate	0.040930376	0.022904038	-0.018026338	9.579660959	5.119338561	4.460322398
Saguinus_midas_USNM393800_m2_cropped_MM_orient_clean_10k_smHCL.ply	Sag_mid	plat m2	Frugivory-Insectivory	Frugivory-Insectivory	Frugivory-Insectivory	NA	0.080437262	0.958406356	292.1704781	215.6960398	76.47443828	7.553462769	3.039642152	0.506929993	10.59310492	3.843345931	0.099	168.12	161	180	154	165	163	189	177	156	70.48313664	0.188650307	plat m2	primate	0.037569048	0.01244588	-0.025123168	10.59330262	3.278179523	7.315123101
Saguinus_midas_USNM393802_m2_cropped_MM_orient_clean_10k_smHCL.ply	Sag_mid	plat m2	Frugivory-Insectivory	Frugivory-Insectivory	Frugivory-Insectivory	NA	0.073335699	1.006021456	241.1784664	187.9873984	53.19106801	6.887247155	2.423845184	0.557916815	9.311092332	3.05070522	0.11	140.75	142	181	195	162	121	104	103	118	75.05029006	0.149019608	plat m2	primate	0.04133482	0.021601816	-0.019733004	9.311722057	4.555400377	4.75632168
Saguinus_midas_USNM393810_m2_cropped_orient_clean_10k_smHCL.ply	Sag_mid	plat m2	Frugivory-Insectivory	Frugivory-Insectivory	Frugivory-Insectivory	NA	0.074062367	0.99935021	267.7863119	208.268319	59.51799285	4.908365334	2.275412923	0.498774444	7.18377826	2.649249991	0.106	199	168	210	231	221	214	186	196	166	71.12876846	0.056338028	plat m2	primate	0.046678314	0.021713382	-0.024964932	7.184358595	3.059058143	4.125300452
Saguinus_midas_USNM549521_m2_cropped_MM_orient_clean_10k_smHCL.ply	Sag_mid	plat m2	Frugivory-Insectivory	Frugivory-Insectivory	Frugivory-Insectivory	NA	0.071171349	0.946057	252.5327254	197.0612845	55.47144095	5.30830938	1.979401973	0.49980316	7.287711348	2.682054844	0.106	188.38	165	168	177	209	211	209	198	170	70.07457652	0.199203187	plat m2	primate	0.046484573	0.024905796	-0.021578777	7.287746579	3.814981436	3.472765143
Saguinus_mystax_USNM397870_m2_cropped_MM_orient_clean_10k_smHCL.ply	Sag_mys	plat m2	Frugivory-Insectivory	Frugivory-Insectivory	Frugivory-Insectivory	NA	0.071828124	0.939270651	227.9599412	176.2768979	51.68304333	8.684834361	3.162940017	0.494006213	11.84777437	4.411115512	0.087	155.5	145	152	150	169	168	170	154	136	71.48614045	0.1	plat m2	primate	0.033112262	0.015256179	-0.017856082	11.84837843	5.11301956	6.735358872
Saguinus_mystax_USNM397877_m2_cropped_MM_orient_clean_10k_smHCL.ply	Sag_mys	plat m2	Frugivory-Insectivory	Frugivory-Insectivory	Frugivory-Insectivory	NA	0.076480189	0.92647977	254.7263172	198.9337525	55.79256467	6.873312101	3.054129406	0.466684397	9.927441513	3.903735822	0.078	153.88	126	133	161	171	149	166	173	152	68.520585	0.044481054	plat m2	primate	0.038446791	0.016331313	-0.022115478	9.927666446	4.087981242	5.839685205
Saguinus_oedipus_USNM336297_m2_cropped_MM_orient_clean_10k_smHCL.ply	Sag_oed	plat m2	Frugivory-Insectivory	Frugivory-Insectivory	Frugivory-Insectivory	NA	0.069946987	0.995156782	223.5216182	175.5897105	47.93190774	6.279382492	2.697519259	0.512665558	8.976901752	3.219814307	0.104	131.38	93	109	126	170	160	157	130	106	70.82606026	0.079044118	plat m2	primate	0.040884029	0.020393359	-0.02049067	8.977444899	4.316420736	4.661024163
Saguinus_oedipus_USNM501096_m2_cropped_MM_orient_clean_10k_smHCL.ply	Sag_oed	plat m2	Frugivory-Insectivory	Frugivory-Insectivory	Frugivory-Insectivory	NA	0.076100726	0.937800131	243.3314292	194.3403479	48.99108131	6.177748326	2.303665005	0.543877533	8.481413328	2.857999874	0.098	145	151	125	122	138	137	160	163	164	75.42787711	0.002028398	plat m2	primate	0.045116641	0.02979865	-0.015317991	8.481620152	5.564112429	2.917507723
Saguinus_oedipus_USNM501106_m2_cropped_MM_orient_clean_10k_smHCL.ply	Sag_oed	plat m2	Frugivory-Insectivory	Frugivory-Insectivory	Frugivory-Insectivory	NA	0.074121445	0.919107298	286.198708	215.1397034	71.05900462	7.082161992	2.856603786	0.537780166	9.938765782	3.390178296	0.103	155.12	150	161	161	159	155	152	152	151	75.72877695	0.1	plat m2	primate	0.037745557	0.023989031	-0.013756526	9.939091499	6.401918945	3.537172554
Saimiri_boliviensis_AMNH38792_m2_crop_flip_centre_orient_MM_clean_10k_smHCL.ply	Sai_bol	plat m2	Frugivory-Insectivory	Frugivory-Insectivory	Frugivory-Insectivory	NA	0.08237693	0.938095529	264.6614731	198.277308	66.38416503	13.13429327	5.278777857	0.51843661	18.41307114	6.528567718	0.083	120.75	109	117	131	126	120	132	120	111	72.31823012	-0.006160164	plat m2	primate	0.024354971	0.011204718	-0.013150253	18.41373597	8.229221729	10.18451424
Saimiri_boliviensis_AMNH76003_m2_flip_centre_orient_MM_clean_10k_smHCL.ply	Sai_bol	plat m2	Frugivory-Insectivory	Frugivory-Insectivory	Frugivory-Insectivory	NA	0.077256652	0.914036146	237.8826303	172.994463	64.88816731	11.72395255	4.267384013	0.4815637	15.99134	6.10385	0.09	130.75	132	129	117	113	154	141	136	124	72.15472735	-0.018145161	plat m2	primate	0.026973454	0.011246698	-0.015726756	15.99206165	6.614640567	9.377421078
Saimiri_boliviensis_AMNH76583_m2_flip_centre_orient_MM_clean_10k_smHCL.ply	Sai_bol	plat m2	Frugivory-Insectivory	Frugivory-Insectivory	Frugivory-Insectivory	NA	0.076846549	0.906824725	260.9250604	197.3469852	63.57807522	10.99444673	4.256420707	0.490062652	15.25086743	5.723102638	0.103	120.5	117	132	139	133	126	114	104	99	71.64562908	0.012820513	plat m2	primate	0.02715808	0.011699253	-0.015458827	15.25086744	6.199607917	9.051259521
Saimiri_boliviensis_AMNH76586_m2_flip_centre_orient_MM_clean_10k_smHCL.ply	Sai_bol	plat m2	Frugivory-Insectivory	Frugivory-Insectivory	Frugivory-Insectivory	NA	0.083213314	0.893731571	263.8729231	186.6805914	77.19233178	12.95915923	4.699559804	0.503940267	17.65871904	6.445286724	0.092	125.12	107	142	158	150	119	110	115	100	73.39743212	0.033333333	plat m2	primate	0.025015028	0.013278137	-0.011736891	17.65908909	9.406885867	8.252203221
Saimiri_boliviensis_AMNH98272_m2_flip_centre_orient_MM_clean_10k_smHCL.ply	Sai_bol	plat m2	Frugivory-Insectivory	Frugivory-Insectivory	Frugivory-Insectivory	NA	0.080459578	0.948065984	257.0220664	194.1969314	62.82513499	12.74213957	5.000173475	0.484723755	17.74231305	6.7295269	0.102	115.12	104	110	106	109	134	125	108	125	70.37144504	-0.023904382	plat m2	primate	0.024037017	0.010155471	-0.013881546	17.74259313	6.908167565	10.83442556
Saimiri_boliviensis_usnm364497_m2_flip_centre_orient_MM_clean_10k_smHCL.ply	Sai_bol	plat m2	Frugivory-Insectivory	Frugivory-Insectivory	Frugivory-Insectivory	NA	0.08036446	0.919752908	286.765005	203.4653417	83.29966332	13.03576813	4.466435316	0.493985686	17.50220344	6.516617229	0.087	117.25	105	103	120	134	122	119	121	114	70.67700801	0.03877551	plat m2	primate	0.02493107	0.007162463	-0.017768607	17.50316887	4.190543428	13.31262544
Saimiri_boliviensis_usnm396265_m2_flip_centre_orient_MM_clean_10k_smHCL.ply	Sai_bol	plat m2	Frugivory-Insectivory	Frugivory-Insectivory	Frugivory-Insectivory	NA	0.07832641	0.878274899	242.3165582	178.5192181	63.79734009	11.1994912	3.792751964	0.49764255	14.99224318	5.541403705	0.089	126.75	117	112	131	145	140	131	119	119	72.22889243	-0.039130435	plat m2	primate	0.028300016	0.012416422	-0.015883594	14.99299426	6.450100013	8.54289425
Saimiri_sciureus_usnm518547_m2_flip_centre_orient_MM_clean_10k_smHCL.ply	Sai_sci	plat m2	Frugivory-Insectivory	Frugivory-Insectivory	Frugivory-Insectivory	NA	0.07699642	0.887291698	237.9689606	184.151538	53.81742263	11.85540185	4.509761815	0.53135914	16.36516367	5.654414853	0.089	122.88	142	140	142	126	113	107	101	112	72.76996977	0.06772009	plat m2	primate	0.026027476	0.009932175	-0.016095301	16.36545182	5.46274903	10.90270279
Saimiri_sciureus_usnm545893_m2_flip_centre_orient_MM_clean_10k_smHCL.ply	Sai_sci	plat m2	Frugivory-Insectivory	Frugivory-Insectivory	Frugivory-Insectivory	NA	0.081515074	0.871214098	251.8676302	192.9748798	58.8927504	13.75410673	5.50257382	0.495496453	19.25668054	7.148232586	0.089	102.38	111	99	93	94	102	99	110	111	72.20335834	0.055888224	plat m2	primate	0.022548999	0.004503386	-0.018045612	19.25892881	3.305534938	15.95339387
Saimiri_sciureus_usnm546267_m2_flip_centre_orient_MM_clean_10k_smHCL.ply	Sai_sci	plat m2	Frugivory-Insectivory	Frugivory-Insectivory	Frugivory-Insectivory	NA	0.083201094	0.922916616	290.3358362	214.9014192	75.43441692	11.10136446	4.719746943	0.499908018	15.82111142	5.821332449	0.082	122.62	116	116	125	119	114	137	129	125	71.02306478	0.054945055	plat m2	primate	0.026554231	0.008790031	-0.0177642	15.82118867	4.455356356	11.36583231
Arctocebus_calabarensis_91933_ms_media_media_55_original-000000009_MM_flip_orient_clean_10k_smHCL.ply	Arc_ca	strep m2		Insectivory			0.111540094	0.850641359	472.1573601	367.1351905	105.0221696	17.37031121	8.018480379	0.622175049	25.38879157	7.315224332	0.086	122.25	108	105	113	138	131	141	123	119	76.86807528	0.131045242	strep m2	primate	0.01736752	0.011104078	-0.006263442	25.38923082	15.96758819	9.421642628
Arctocebus_calabarensis_98965_ms_media_media_60_original-000000013_MM_flip_orient_clean_10k_smHCL.ply	Arc_ca	strep m2		Insectivory			0.093308615	0.873503776	300.7203146	237.0793881	63.64092648	14.20496778	6.121552025	0.526000758	20.3265198	7.098794012	0.088	108.25	110	99	94	99	111	109	114	130	72.38129171	0.053254438	strep m2	primate	0.020614583	0.000130251	-0.020484332	20.3265198	0.173526048	20.15299375
Avahi_laniger_68569_ms_media_media_78_original-000000025_MM_flip_orient_clean_10k_smHCL.ply	Ava_la	strep m2		Folivory			0.08056768	1.081872102	357.7423847	266.4126021	91.32978255	19.081899	9.704211306	0.463638289	28.78611032	11.38864052	0.092	151.12	181	175	149	141	139	130	143	151	65.84159609	0.075471698	strep m2	primate	0.014884373	0.001158169	-0.013726204	28.78815708	1.490522574	27.29763451
Avahi_laniger_69216_ms_media_media_116_original-000000049_MM_flip_orient_clean_10k_smHCL.ply	Ava_la	strep m2		Folivory			0.087631698	0.88411458	347.3188829	258.2887485	89.0301344	20.63007641	8.171353953	0.496967287	28.80143036	10.65991535	0.07	137.75	125	132	139	147	151	131	137	140	70.20910473	0.082368082	strep m2	primate	0.01553157	0.002200488	-0.013331082	28.80143036	3.59343303	25.20799733
Avahi_laniger_99866_ms_media_media_74_original-000000022_MM_flip_orient_clean_10k_smHCL.ply	Ava_la	strep m2		Folivory			0.087656173	0.979763566	394.3572483	307.7862421	86.5710062	20.65838444	9.017108339	0.544371708	29.67549278	9.989935437	0.077	154.25	157	165	177	168	152	148	123	144	70.83535049	0.082825822	strep m2	primate	0.015319022	0.000428002	-0.01489102	29.67572163	0.668795525	29.0069261
Daubentonia_madagascariensis_78778_ms_media_media_181_original-000000113_MM_flip_orient_clean_10k_smHCL.ply	Dau_ma	strep m2		Hard-object feeder			0.047683223	0.934583394	147.7045039	106.6258852	41.07861862	26.02665216	6.938124225	0.373292537	32.9647764	15.62472408	0.081	199	193	171	178	191	213	221	218	207	60.03273964	0.055370986	strep m2	primate	0.012154957	0.002486839	-0.009668119	32.96796862	4.710958087	28.25701053
Eulemur_fulvus_48105_ms_media_media_193_original-000000125_MM_flip_orient_clean_10k_smHCL.ply	Eul_fu	strep m2		Folivory			0.071028442	0.978216945	245.8545952	206.9040917	38.9505035	38.18227528	14.29316119	0.504641389	52.47543648	19.12626278	0.08	123.12	103	102	113	110	153	144	141	119	71.42218705	0.138482024	strep m2	primate	0.009166226	0.001789062	-0.007377165	52.47543647	8.257452958	44.21798351
Galago_senegalensis_68274_ms_media_media_278_original-000000206_MM_flip_orient_clean_10k_smHCL.ply	Gal_se	strep m2		Insectivory			0.094733394	0.892832421	275.7359719	218.3058102	57.43016172	9.463436209	3.800485609	0.561598521	13.26392181	4.313935782	0.095	111.38	113	125	144	116	100	95	91	107	74.57219502	0.151807229	strep m2	primate	0.032068512	0.018327507	-0.013741005	13.26460763	7.527535827	5.737071804
Galago_senegalensis_91299_ms_media_media_269_original-000000198_MM_flip_orient_clean_10k_smHCL.ply	Gal_se	strep m2		Insectivory			0.093261005	0.888624161	311.1717888	249.3557256	61.81606325	7.392705976	3.022449493	0.534781362	10.41515547	3.574049538	0.091	125	113	96	108	105	124	147	166	141	73.22109262	0.134193548	strep m2	primate	0.038384777	0.003825473	-0.034559303	10.41525617	0.835481335	9.579774835
Galagoides_demidoff_55882_ms_media_media_251_original-000000182_MM_flip_orient_clean_10k_smHCL.ply	Gal_de	strep m2		Insectivory			0.092229463	0.912942075	391.9775965	316.8771733	75.10042325	4.716406885	2.572384704	0.544131253	7.288791586	2.454873573	0.11	125.62	110	107	118	121	122	149	149	129	73.00436037	0.102643857	strep m2	primate	0.049821733	0.028602597	-0.021219136	7.288948975	4.187607162	3.101341813
Galagoides_demidoff_55948_ms_media_media_265_original-000000194_MM_flip_orient_clean_10k_smHCL.ply	Gal_de	strep m2		Insectivory			0.089939464	0.891960569	321.220787	253.693742	67.52704501	6.104645826	2.530005533	0.55092251	8.634651355	2.868927641	0.089	124.88	111	143	145	119	120	133	122	106	74.52031286	0.141618497	strep m2	primate	0.044637821	0.024386485	-0.020251336	8.635089677	4.312008521	4.323081157
Galagoides_demidoff_60504_ms_media_media_261_original-000000190_MM_flip_orient_clean_10k_smHCL.ply	Gal_de	strep m2		Insectivory			0.090957877	0.860988528	369.8005493	297.4581329	72.34241642	6.454878933	2.97467534	0.511211076	9.42955428	3.392023604	0.086	124.75	122	136	115	120	122	132	131	120	72.32743648	0.121468927	strep m2	primate	0.039883549	0.022995727	-0.016887822	9.42982708	5.3068717	4.122955381
Galagoides_demidoff_89412_ms_media_media_255_original-000000186_MM_flip_orient_clean_10k_smHCL.ply	Gal_de	strep m2		Insectivory			0.089118182	0.935640906	335.1090262	271.1164718	63.99255442	5.775430145	2.724323544	0.569244604	8.499753691	2.722492925	0.092	123.88	98	106	128	142	116	147	135	119	73.362651	0.18128655	strep m2	primate	0.044236036	0.019262091	-0.024973945	8.500268868	3.681027422	4.819241446
Hapalemur_griseus_96823_ms_media_media_727_original-000000606_MM_flip_orient_clean_10k_smHCL.ply	Gal_gr	strep m2		Folivory			0.075641354	0.988239357	263.967392	210.9517189	53.01567302	22.05284558	9.944326149	0.47561899	31.99717173	12.35930889	0.075	160	143	148	170	189	174	153	168	135	67.73525678	0.06835443	strep m2	primate	0.014341932	8.88E-06	-0.014333054	31.99780489	0.014261943	31.98354295
Indri_indri_30365_ms_media_media_299_original-000000224_MM_flip_orient_clean_10k_smHCL.ply	Ind_in	strep m2		Folivory			0.073137003	0.961137099	225.2094805	184.0736627	41.13581773	63.01083831	22.46458402	0.466865246	85.47542228	33.5990699	0.09	113.88	97	97	100	113	126	134	121	123	67.89824239	0.042643923	strep m2	primate	0.005228542	1.27E-07	-0.005228415	85.47542232	0.012873637	85.46254869
Lemur_catta_97283_ms_media_media_325_original-000000248_MM_flip_orient_clean_10k_smHCL.ply	Lem_ca	strep m2		Folivory			0.074813456	0.980038148	241.9838261	198.6607562	43.32306992	26.427453	11.23622609	0.437539409	37.66367908	15.69931989	0.087	114.62	130	105	89	98	111	122	144	118	66.31575076	0.087878788	strep m2	primate	0.011965025	6.03E-06	-0.011958995	37.66516991	0.017338985	37.64783093
Lepilemur_edwardsi_28288_ms_media_media_329_original-000000252_MM_flip_orient_clean_10k_smHCL.ply	Lep_ed	strep m2		Folivory			0.082605535	0.986483579	364.6021153	302.5188715	62.08324384	16.31480718	8.776556743	0.48555892	25.09136392	9.501083835	0.088	136.25	125	141	124	143	149	127	146	135	70.82832279	0.161001789	strep m2	primate	0.016066345	0.000826804	-0.015239542	25.09165418	1.01557245	24.07608173
Lepilemur_leucopus_26220_ms_media_media_338_original-000000260_MM_flip_orient_clean_10k_smHCL.ply	Lem_le	strep m2		Folivory			0.076070875	0.991762096	334.8338361	263.433842	71.39999411	12.15620284	5.63173955	0.476995947	17.78794239	6.851920233	0.116	134.12	130	112	120	148	160	151	138	114	70.88571649	0.100580271	strep m2	primate	0.021748891	0.005833639	-0.015915253	17.78829039	4.10882579	13.6794646
Lepilemur_leucopus_76399_ms_media_media_334_original-000000256_MM_flip_orient_clean_10k_smHCL.ply	Lem_le	strep m2		Folivory			0.080057197	0.972944788	336.9639704	258.0013167	78.96265371	11.89364887	5.545748834	0.466606925	17.4393977	6.858700774	0.093	151.62	158	117	101	140	144	162	205	186	69.45744712	0.071129707	strep m2	primate	0.022402666	0.001969418	-0.020433248	17.4393977	1.321264251	16.11813345
Lepilemur_ruficaudatus_44806_ms_media_media_347_original-000000269_MM_flip_orient_clean_10k_smHCL.ply	Lep_ru	strep m2		Folivory			0.087544493	1.008395103	380.1971588	287.8131004	92.38405833	18.02091747	8.548014928	0.510881655	26.56893239	9.563743861	0.095	133.5	150	138	127	143	131	122	121	136	70.50142115	0.125827815	strep m2	primate	0.016056194	0	-0.016056194	26.57074561	0	26.57074561
Loris_tardigradus_24767_ms_media_media_353_original-000000275_MM_flip_orient_clean_10k_smHCL.ply	Lor_ta	strep m2		Insectivory			0.098345284	0.881483303	412.3289053	330.0254866	82.3034187	11.69479932	5.502311117	0.539363498	17.19711044	5.847500915	0.091	120.62	122	118	120	123	124	111	119	128	73.3937223	0.12039312	strep m2	primate	0.024216807	0.006074117	-0.01814269	17.19764447	3.855843255	13.34180122
Microcebus_griseorufus_57733_ms_media_media_365_original-000000287_MM_flip_orient_clean_10k_smHCL.ply	Mic_gr	strep m2		Frugivory-Insectivory			0.081326796	0.877686127	331.4175812	256.7489798	74.66860134	2.923061025	1.430289037	0.460729457	4.353350059	1.732363677	0.102	173.25	141	142	168	196	202	195	177	165	69.23570153	0.063324538	strep m2	primate	0.064977496	0.035853065	-0.029124431	4.353517305	2.292571112	2.060946193
Microcebus_griseorufus_89009_ms_media_media_369_original-000000291_MM_flip_orient_clean_10k_smHCL.ply	Mic_gr	strep m2		Frugivory-Insectivory			0.083863966	0.909708123	358.0823193	278.3576608	79.72465856	2.840296596	1.449294651	0.455298717	4.289591245	1.725633126	0.085	169.75	138	115	139	162	194	247	183	180	69.32051565	0.076461769	strep m2	primate	0.066538102	0.041604066	-0.024934036	4.289786229	2.225356659	2.06442957
Nycticebus_javanicus_57330_ms_media_media_421_original-000000341_MM_flip_orient_clean_10k_smHCL.ply	Nyc_ja	strep m2		Omnivory			0.08247401	0.96674983	334.1683822	259.694156	74.47422623	14.36318856	5.481527793	0.515364053	19.84471635	7.079545324	0.107	168.75	185	181	191	153	151	165	158	166	71.13672779	0.043930636	strep m2	primate	0.021900486	0.008023565	-0.013876922	19.84677811	6.999192115	12.84758599
Perodicticus_potto_84652_ms_media_media_431_original-000000351_MM_flip_orient_clean_10k_smHCL.ply	Per_po	strep m2		Frugivory-Insectivory			0.063970216	0.898746603	227.0829	175.0657274	52.01717261	18.99683161	5.591691403	0.42773671	24.58852302	10.45213611	0.08	121.12	114	114	129	129	127	130	122	104	66.01107729	0.073221757	strep m2	primate	0.016905875	0.004650529	-0.012255346	24.58852301	5.862421894	18.72610112
Perodicticus_potto_89943_ms_media_media_435_original-000000355_MM_flip_orient_clean_10k_smHCL.ply	Per_po	strep m2		Frugivory-Insectivory			0.064714878	0.918465162	223.8693188	167.7553543	56.11396448	18.4621411	5.675634203	0.408912906	24.13777532	10.65417935	0.08	120	121	137	138	130	121	101	100	112	65.08681633	0.101293103	strep m2	primate	0.017108061	0.002895851	-0.014212209	24.13849185	3.678572088	20.45991976
Phaner_furcifer_599_ms_media_media_459_original-000000379_MM_flip_orient_clean_10k_smHCL.ply	Pha_fu	strep m2		Insectivory			0.074582104	0.910837326	237.5328134	185.0448884	52.48792505	7.35512078	2.668033933	0.450126569	10.02315472	4.074079167	0.091	121.5	125	117	156	167	128	102	83	94	67.57926682	0.043181818	strep m2	primate	0.036556331	0.015324035	-0.021232296	10.02373001	3.977954541	6.045775465
Propithecus_deckenii_21614_ms_media_media_475_original-000000395_MM_flip_orient_clean_10k_smHCL.ply	Pro_de	strep m2		Folivory			0.079914326	0.976820395	283.6151767	220.9324805	62.68269617	53.41185223	20.07586689	0.518473966	73.48771914	26.05397567	0.09	110.75	120	126	102	92	102	115	115	114	69.95686997	0.032459426	strep m2	primate	0.006268114	0	-0.006268114	73.49118104	0	73.49118104
Tarsius_pelengensis_15844_ms_media_media_496_original-000000415_MM_flip_orient_clean_10k_smHCL.ply	Tar_pe	strep m2		Insectivory			0.098673866	0.896455075	472.6415686	338.9137068	133.7278619	9.566771112	4.812032194	0.507447563	14.37880331	5.21145978	0.094	147.5	147	145	149	151	145	147	152	144	72.3549572	0.125628141	strep m2	primate	0.02869783	0.013300048	-0.015397782	14.38019165	6.845749337	7.534442311
Tarsius_spectrum_91722_ms_media_media_504_original-000000423_MM_flip_orient_clean_10k_smHCL.ply	Tar_sp	strep m2		Insectivory			0.098436768	0.898041821	426.8618525	316.9359005	109.9259519	9.484246201	4.602697812	0.538178791	14.08694402	4.801319766	0.082	129.62	128	144	131	123	134	130	132	115	73.50798337	0.2	strep m2	primate	0.029608546	0.001240836	-0.02836771	14.0879932	0.660627679	13.42736552
Aeprymnus_rufescens_AMNH_22788_m2_crop_centered_MM_orient_clean_10k_smHCL.ply	Aep_ru_m2	marsupial m2	GRTF	Folivory	Folivory	1.91376287	0.07013999	0.68945517	248.4062753	159.2348073	89.17146796	53.08088052	15.26139663	0.499005419	68.3422771	25.19177942	0.082	78.12	74	80	79	78	80	80	76	78	70.04284512	-0.035908596	mars m2 & m3	marsupial	0.006645381	0.001497309	-0.005148072	68.34227715	13.57073957	54.77153758
Aeprymnus_rufescens_AMNH_22788_m3_crop_centered_MM_orient_clean_10k_smHCL.ply	Aep_ru_m3	marsupial m3	GRTF	Folivory	Folivory	1.755584798	0.076902582	0.621125746	347.5879677	145.7372876	201.8506801	67.29110227	13.23322591	0.543237889	80.52432818	27.16918903	0.103	73.62	73	71	82	71	68	75	75	74	73.07378245	-0.01722282	mars m2 & m3	marsupial	0.006545742	0.002310817	-0.004234925	80.52432819	26.78603709	53.73829109
Antechinus_flavipes_SAMA_M27013_Mandible_M_CT-000508089_m2_CROPPED_MM_DdeV_orient_clean_10k_smHCL.ply	Ant_fl_m2	marsupial m2		Insectivory			0.088143061	0.686630285	251.2663874	191.7742178	59.49216965	5.776943444	2.125429756	0.594200364	7.902373196	2.4079178	0.087	59.88	59	57	57	60	60	63	60	63	76.63132479	0.317894737	mars m2 & m3	marsupial	0.03083671	0.015069728	-0.015766982	7.902373199	3.303284953	4.599088246
Antechinus_flavipes_SAMA_M27013_Mandible_M_CT-000508089_m3_CROPPED_MM_DdeV_orient_clean_10k_smHCL.ply	Ant_fl_m3	marsupial m3		Insectivory			0.090479431	0.653823863	270.1893295	212.0878618	58.10146764	5.807378169	2.120173045	0.600661911	7.927551221	2.384573703	0.1	59.62	57	60	59	62	61	62	60	56	76.44204244	0.366666667	mars m2 & m3	marsupial	0.031654471	0.015475159	-0.016179312	7.927551214	3.258773072	4.668778142
Caenolestes_fuliginosus_KU124015_m2_oriented_extracropped_bridged_centred_clean_10k_smHCL.ply	Cae_fu_m2	marsupial m2	Faunivory	Insectivory	Insectivory	2.94108421	0.072416125	0.770740143	272.9388033	199.7364219	73.20238142	4.939376786	2.148530095	0.451938996	7.087906881	2.87057421	0.093	54.88	58	58	54	50	52	53	58	56	65.76478209	0.006595218	mars m2 & m3	marsupial	0.026363795	0.010905833	-0.015457962	7.087906881	3.200056818	3.887850063
Caenolestes_fuliginosus_KU124015_m3_MM_cropped_bridged_centered_clean_10k_smHCL.ply	Cae_fu_m3	marsupial m3	Faunivory	Insectivory	Insectivory	2.97545321	0.074881491	0.675585533	254.5754957	197.322737	57.25275863	4.265597929	1.651664971	0.466089837	5.917262896	2.329594734	0.106	54.12	59	56	48	49	54	50	57	60	72.16773424	-0.019249278	mars m2 & m3	marsupial	0.033014154	0.019651532	-0.013362622	5.917262899	3.394777419	2.52248548
Caluromy_philander_AMNH95526_m3_crop_MM_orient_Dedit_clean_10k_smHCL.ply	Cal_ph_m2	marsupial m2	Frugivory-Insectivory	Frugivory-Insectivory	Frugivore-Insectivore	2.291470278	0.072816643	0.744381502	138.590899	113.0759484	25.51495065	7.850270433	2.00633307	0.451684406	9.856603497	3.993918477	0.084	51.38	54	52	53	51	48	48	52	53	67.23335861	-0.0330033	mars m2 & m3	marsupial	0.021907042	0.01033063	-0.011576412	11.71105702	4.940669704	6.770387317
Caluromys_philander_AMNH95526_m2_orient_clean_10k_smHCL.ply	Cal_ph_m3	marsupial m3	Frugivory-Insectivory	Frugivory-Insectivory	Frugivore-Insectivore	2.204065763	0.064670393	0.645110929	124.8458825	99.0792056	25.76667687	9.453424236	2.257632785	0.502222436	11.71105702	4.289149956	0.085	46.12	48	48	41	44	49	47	46	46	72.43573837	0.201550388	mars m2 & m3	marsupial	0.024349309	0.014008027	-0.010341282	9.856603503	5.620046941	4.236556562
Caluromys_sp_DU-EA-162_m2_orient_clean_10k_smHCL.ply	Cal_sp_m2	marsupial m2	Frugivory-Insectivory	Frugivory-Insectivory	Frugivore-Insectivore	2.430923179	0.074481691	0.600958869	194.395679	150.9380012	43.45767787	12.2293956	3.453134988	0.541165206	15.68253059	5.313320553	0.093	58.88	59	52	62	64	59	59	56	60	74.11782724	0.219148936	mars m2 & m3	marsupial	0.020278538	0.01075072	-0.009527818	15.68253059	7.689671558	7.992859033
Caluromysiops_irrupta_FMNH60698_m2_extracropped_bridged_centered_8k_smHCL_clean_10k_smHCL.ply	Cal_ir_m2	marsupial m2	Frugivory-Insectivory	Frugivory-Insectivory	Frugivore-Insectivore		0.086543722	0.82235491	203.6631188	153.5484657	50.11465311	15.68822534	4.267817709	0.541723193	19.95604305	6.753667025	0.086	65.75	74	65	70	62	64	62	62	67	74.36451686	0.261580381	mars m2 & m3	marsupial	0.017975853	0.009162517	-0.008813337	19.95604305	9.77067161	10.18537144
Caluromysiops_irrupta_FMNH60698_m3_cropped_bridged_centered_7k_smHCL_clean_10k_smHCL.ply	Cal_ir_m3	marsupial m3	Frugivory-Insectivory	Frugivory-Insectivory	Frugivore-Insectivore		0.081972047	0.859467713	182.9571896	142.5250947	40.43209496	13.42310862	3.544686766	0.541916992	16.96779538	5.740137552	0.1	62.62	66	62	60	61	63	64	63	62	73.41359342	0.3	mars m2 & m3	marsupial	0.019917463	0.009852684	-0.010064779	16.96779538	8.162748483	8.8050469
Chironectes_minimus_AMNH129701_leftm2_crop_MM_oriented_clean_10k_smHCL.ply	Chi_mi_m2	marsupial m2	Faunivory	Faunivory	Insectivory	2.149241332	0.087051956	0.678318976	318.5128515	230.4588125	88.05403899	20.47488624	7.636363914	0.619569973	28.11125014	8.141951653	0.094	63.12	66	58	59	59	67	66	67	63	76.35757164	0.31011045	mars m2 & m3	marsupial	0.013034782	0.005672558	-0.007362224	28.11125015	13.02272752	15.08852263
Chironectes_minimus_AMNH129701_m3_MM_cropped_bridged_centered_clean_10k_smHCL.ply	Chi_mi_m3	marsupial m3	Faunivory	Faunivory	Insectivory	2.468800979	0.089315244	0.661205005	351.3036622	250.8539851	100.4496771	25.60203742	9.659335469	0.629250325	35.26137288	10.01703818	0.084	73.25	74	76	69	71	72	68	75	81	76.56110099	0.340175953	mars m2 & m3	marsupial	0.011304032	0.004576675	-0.006727357	35.26137288	15.6273435	19.63402939
Dactylopsila_trivirgata_AMNH101984_mandible_m2_crop_MM_orient_clean_10k_smHCL.ply	Dac_tr_m2	marsupial m2	Faunivory	Insectivory	Insectivory	2.030223379	0.067354646	0.766249495	198.027783	129.8224949	68.20528809	11.77932888	2.39743507	0.358020973	14.17676397	6.927938807	0.081	116	140	141	113	86	92	102	111	143	62.03803322	-0.009063444	mars m2 & m3	marsupial	0.018526981	0.008500219	-0.010026762	14.17676395	5.582450363	8.59431359
Dactylopsila_trivirgata_AMNH101984_mandible_m3_crop_MM_orient_Dorienedit_clean_10k_smHCL.ply	Dac_tr_m3	marsupial m3	Faunivory	Insectivory	Insectivory	1.803786215	0.064906431	0.731358762	153.2302458	118.7905954	34.43965034	10.82193833	2.275680519	0.380344138	13.09761885	6.121102156	0.084	96.38	112	109	93	89	85	83	94	106	65.65581917	0.020179372	mars m2 & m3	marsupial	0.019505691	0.010023533	-0.009482158	13.09761885	6.08698542	7.010633434
Dactylopsila_trivirgata_AMNH101985_m2_Orient_clean_10k_clean_10k_smHCL.ply	Dac_tr_m2	marsupial m2	Faunivory	Insectivory	Insectivory	2.290815406	0.062102999	0.803053364	207.5860825	152.0198005	55.56628199	9.736002908	2.781428518	0.330937758	12.51743143	6.457528576	0.096	124.62	138	122	129	126	119	107	125	131	57.98444634	-0.052344602	mars m2 & m3	marsupial	0.019831574	0.005510605	-0.014320969	12.51743143	2.698273288	9.819158138
Dactylopsila_trivirgata_AMNH101985_m3_Orient_clean_10k_clean_10k_smHCL.ply	Dac_tr_m3	marsupial m3	Faunivory	Insectivory	Insectivory	2.065553706	0.063105669	0.860675357	221.0297841	158.5127047	62.51707931	9.429519168	2.706511885	0.306902974	12.13603105	6.569073828	0.088	144.25	145	156	145	137	137	142	149	143	55.25197278	-0.035069075	mars m2 & m3	marsupial	0.020005312	0.003876029	-0.016129283	12.13603105	1.553505268	10.58252578
Dasycercus_blythi_SAMA_M3635_Mandible_M_CT-000508090_m2_CROPPED_MM_DdeV_orient_clean_10k_smHCL.ply	Das_bl_m2	marsupial m2		Faunivory			0.076661703	0.651041274	213.55729	158.3767741	55.18051591	8.455871156	2.881036528	0.589345593	11.33690769	3.488153049	0.085	58.62	57	59	58	59	62	58	57	59	74.4320369	0.314917127	mars m2 & m3	marsupial	0.022630505	0.016270215	-0.006360289	11.33690768	8.377838752	2.959068931
Dasycercus_blythi_SAMA_M3635_Mandible_M_CT-000508090_m3_CROPPED_MM_DdeV_orient_clean_10k_smHCL.ply	Das_bl_m3	marsupial m3		Faunivory			0.08243523	0.667979198	239.3617145	176.4188774	62.94283701	9.541712991	3.260002161	0.609252271	12.80171515	3.785108743	0.083	62.25	63	64	66	59	58	59	65	64	76.11033459	0.336633663	mars m2 & m3	marsupial	0.022856695	0.006384245	-0.01647245	12.80171515	2.933098446	9.868616706
Dasyurus_hallucatus_SAMA_M15386_Mandible_M_CT-000508093_right_m3_CROPPED_MM_DdeV_orient_clean_10k_smHCL.ply	Das_ha_m3	marsupial m3		Faunivory			0.087210027	0.645807056	226.4268385	177.8690076	48.55783091	22.47235617	7.209750459	0.61158464	29.68210665	8.7353247	0.098	55.25	55	56	57	55	53	57	54	55	76.29294094	0.304938272	mars m2 & m3	marsupial	0.013188352	1.94E-03	-0.011248724	29.68210663	4.415557686	25.26654895
Dasyurus_maculatus_mandible_SAMA_M27408-000537548_m2_CROPPED_MM_DdeV_orient_clean_10k_smHCL.ply	Das_ma_m2	marsupial m2		Faunivory			0.0770374	0.765816183	265.7416713	189.0556427	76.68602858	56.14243515	16.79233175	0.588488729	72.93476691	22.47914475	0.074	72.5	74	75	73	72	69	71	75	71	74.64887564	0.23553719	mars m2 & m3	marsupial	0.005809977	0.000531138	-0.005278839	72.9347669	7.887933925	65.04683298
Dasyurus_maculatus_mandible_SAMA_M27408-000537548_m3_CROPPED_MM_DdeV_orient_clean_10k_smHCL.ply	Das_ma_m3	marsupial m3		Faunivory			0.087072748	0.748550966	327.4708971	241.8758083	85.5950888	67.12774985	23.05158155	0.631777248	90.1793314	25.48896881	0.08	68.88	65	70	66	72	68	65	77	68	76.31977712	0.411764706	mars m2 & m3	marsupial	0.004772872	0.004753552	-1.93E-05	90.17933139	89.97191308	0.207418308
Dendrolagus_lumholtzi_AMNH65254_m2_crop_MM_oriented_clean_10k_smHCL.ply	Den_lu_m2	marsupial m2	Folivory	Folivory	Folivory	2.118108727	0.069950271	0.668272161	154.8006544	117.8296447	36.97100972	59.20351649	16.92860176	0.574199775	76.13211823	24.14483968	0.095	45.25	46	46	48	49	40	40	48	45	75.28804227	-0.046336207	mars m2 & m3	marsupial	0.006622053	0.005003512	-0.001618542	76.13211825	62.17200152	13.96011673
Dendrolagus_lumholtzi_AMNH65254_m3_crop_MM_orient_clean_10k_smHCL.ply	Den_lu_m3	marsupial m3	Folivory	Folivory	Folivory	2.362351404	0.065495722	0.680150618	139.1262524	109.8018245	29.32442791	55.39376936	17.08236812	0.526071564	72.47613745	25.3078403	0.1	41.12	47	40	42	39	39	37	42	43	70.77323293	-0.006920415	mars m2 & m3	marsupial	0.006531695	0.003072934	-0.003458761	72.47613748	35.67659504	36.79954244
Didelphis_virgiana_TMM_M_2517_m2_crop_MM_orient_clean_10k_smHCL.ply	Did_vi_m2	marsupial m2	Faunivory	Faunivory	Frugivore	2.046423545	0.082338642	0.682548875	250.1967715	168.4847067	81.71206481	45.3630708	13.19681879	0.584468204	58.55988961	18.19439493	0.084	64.88	67	70	66	59	61	64	69	63	73.29195356	0.261670762	mars m2 & m3	marsupial	0.007240932	0.003523632	-0.0037173	58.55988959	28.62808905	29.93180054
Didelphis_virginiana_TMM_M_2517_m3_crop_ML_bridged_centered_clean_10k_smHCL.ply	Did_vi_m3	marsupial m3	Faunivory	Faunivory	Frugivore	2.233273037	0.083670541	0.666010397	248.5734703	179.6757303	68.89774002	60.48639413	18.15625332	0.604929474	78.64264745	23.45433156	0.084	63.38	64	65	66	61	60	62	66	63	75.03412628	0.278884462	mars m2 & m3	marsupial	0.005444762	0.003191117	-0.002253644	78.64264745	46.28563793	32.35700952
Dorcopsis_muelleri_mandible_L_SAM_M13754_m2_CROPPED_MM_DdeV_orient_clean_10k_smHCL.ply	Dor_mu_m2	marsupial m2		Folivory			0.072404762	0.740079805	240.6431005	187.1238329	53.51926758	52.09903059	18.45132012	0.583696578	70.55035073	21.95365179	0.094	69	74	68	60	66	73	62	69	80	74.58316179	-0.075498575	mars m2 & m3	marsupial	0.006859817	0.002868484	-0.003991333	70.55035072	27.91443159	42.63591913
Dromiciops_gliroides_FMNH_127463_m2_slicercrop_meshmixer_meshlab_bridged_oriented_clean_10k_smHCL.ply	Dro_gl_m2	marsupial m2	Frugivory-Insectivory	Frugivory-Insectivory	Insectivory	2.394999233	0.094814213	0.606947773	243.0033404	190.4213231	52.5820173	3.501617998	1.150190539	0.620630618	4.651808536	1.34446322	0.09	56.62	58	59	59	62	58	53	52	52	79.0326948	0.249694002	mars m2 & m3	marsupial	0.045642142	0.030878111	-0.014764031	4.651808537	3.060635011	1.591173526
Dromiciops_gliroides_FMNH_127463_m3_MM_crop_bridged_centered_fix2_clean_10k_smHCL.ply	Dro_gl_m3	marsupial m3	Frugivory-Insectivory	Frugivory-Insectivory	Insectivory	2.524935116	0.090655005	0.62441523	238.1130893	187.5692833	50.54380593	2.962557772	1.076538756	0.564086489	4.039096524	1.307148512	0.093	60.75	65	60	63	57	58	57	61	65	74.69149705	0.307692308	mars m2 & m3	marsupial	0.046561629	0.026751247	-0.019810382	4.039096527	2.275963111	1.763133417
Hypsiprymnodon_moschatus_AMNH184580_m2_crop_MM_centre_orient_clean_10k_smHCL.ply	Hyp_mo_m2	marsupial m2	Frugivory	Frugivory	Insectivory	1.866249453	0.051649426	0.695432127	116.8657168	95.50390657	21.36181025	15.22015437	4.182118986	0.452592425	19.40227334	7.847581468	0.119	62.88	66	67	57	60	57	61	69	66	66.98379401	0.061664954	mars m2 & m3	marsupial	0.015146466	0.008355958	-0.006790508	19.40227336	10.16972109	9.23255227
Hypsiprymnodon_moschatus_AMNH184580_m3_MM_centre_orient_clean_10k_smHCL.ply	Hyp_mo_m3	marsupial m3	Frugivory	Frugivory	Insectivory	2.032637953	0.052675412	0.682768373	110.7673265	91.56843958	19.19888697	13.79879546	3.431558956	0.468533693	17.23035441	6.750423432	0.094	43.5	45	44	46	40	41	43	44	45	68.55792096	0.10654828	mars m2 & m3	marsupial	0.016781751	0.010889869	-0.005891882	17.23035442	10.67123032	6.559124102
Isoodon_obesulus_SAMA_M25975_Mandible_M_CT-000536333_m2_CROPPED_MM_DdeV_orient_clean_10k_smHCL.ply	Iso_ob_m2	marsupial m2		Omnivory			0.073555751	0.689262156	194.4377718	140.8873831	53.55038866	21.40918011	6.721866407	0.658870832	28.13104654	7.531785726	0.079	51.75	51	49	48	52	52	53	56	53	77.57651016	0.06	mars m2 & m3	marsupial	0.012444502	0.007035213	-0.00540929	28.13104651	14.58879805	13.54224847
Isoodon_obesulus_SAMA_M25975_Mandible_M_CT-000536333_m3_CROPPED_MM_DdeV_orient_clean_10k_smHCL.ply	Iso_ob_m3	marsupial m3		Omnivory			0.078169293	0.680572284	225.087047	154.2659041	70.82114289	20.73702269	6.724348422	0.616664572	27.46137111	8.000077162	0.073	58.25	60	55	62	62	55	54	60	58	76.10617627	0.139664804	mars m2 & m3	marsupial	0.013513409	0.006067334	-0.007446075	27.46137111	10.33957993	17.12179118
Lestoros_inca_MVZ116049_m2_crop_MM_orient_clean_10k_smHCL.ply	Les_in_m2	marsupial m2	Faunivory	Insectivory	Insectivory	2.670209658	0.079627939	0.686493974	318.25997	236.8325375	81.42743253	3.978031455	1.555024954	0.480099941	5.533056411	2.118144516	0.11	65.88	66	71	63	69	66	60	64	68	70.02426886	-0.003499563	mars m2 & m3	marsupial	0.033878251	0.018697597	-0.015180654	5.533056409	2.873542983	2.659513426
Lestoros_inca_MVZ116049_m3_crop_MM_orient_clean_10k_smHCL.ply	Les_in_m3	marsupial m3	Faunivory	Insectivory	Insectivory	3.027587334	0.079119872	0.672955296	317.6984015	237.8113835	79.88701803	3.507106951	1.245231399	0.496265241	4.752338349	1.761395336	0.101	81.88	80	81	79	83	83	78	82	89	71.05297203	0.00201005	mars m2 & m3	marsupial	0.037354731	0.024719191	-0.012635539	4.75233835	2.901634566	1.850703784
Macropus_eugenii_TMM_M1047_m2_crop_MM_Dorienedit_orient_extra_edit_clean_10k_smHCL.ply	Mac_eu_m2	marsupial m2	Grazer	Folivory	Folivory	2.267137145	0.07267757	0.684808502	189.84494	146.4090882	43.43585173	73.77454997	22.11405834	0.550824587	95.88860825	31.86594912	0.061	50.25	52	55	51	53	51	45	46	49	73.13615137	-0.027962716	mars m2 & m3	marsupial	0.005264351	1.20E-03	-0.004065325	95.88860831	16.26047839	79.62812992
Macropus_eugenii_TMM_M1047_m3_Dorienedit_MM_orient_clean_10k_smHCL.ply	Mac_eu_m3	marsupial m3	Grazer	Folivory	Folivory	2.464220224	0.070610058	0.65755312	364.7715714	229.6642837	135.1072877	95.91974869	32.35889323	0.579957412	128.2786419	40.21700695	0.086	68.88	68	73	71	73	68	61	66	71	74.62807533	-0.009153318	mars m2 & m3	marsupial	0.003976201	2.40E-06	-0.0039738	128.2786419	0.220052628	128.0585893
Marmosa_murina_NHMUK_1881_m2_meshmixer_meshlab_bridged_extracropped_centered_clean_10k_smHCL.ply	Mar_mu_m2	marsupial m2	Frugivory-Insectivory	Frugivory-Insectivory	Insectivory	2.355701971	0.092937709	0.831269699	186.8384156	152.2343405	34.60407504	4.631848612	1.124321902	0.567801813	5.756170513	1.84904407	0.082	55.25	55	58	59	56	57	59	49	49	73.90484575	0.285385501	mars m2 & m3	marsupial	0.037524907	0.02213125	-0.015393657	5.756170514	3.574090552	2.182079962
Marmosa_murina_NHMUK_1881_m3_crop_ML_bridged_centered_clean_10k_smHCL.ply	Mar_mu_m3	marsupial m3	Frugivory-Insectivory	Frugivory-Insectivory	Insectivory	2.219538003	0.094604884	0.800204032	178.4219655	140.6706807	37.75128478	4.759492515	1.107437162	0.58107144	5.866929673	1.835264409	0.084	54.12	58	53	51	60	52	51	52	56	73.88390501	0.330593607	mars m2 & m3	marsupial	0.038635089	0.021957494	-0.016677596	5.866929676	3.362533003	2.504396674
Monodelphis_domestica_TMMM_7599_m2_cropped_bridge_centred_oriented_clean_10k_smHCL.ply	Mon_do_m2	marsupial m2	Faunivory	Insectivory	Insectivory	2.512483958	0.089677532	0.935553786	202.0302374	169.6986406	32.33159675	6.805391053	2.218076273	0.641986519	9.023467324	2.498912473	0.094	58.25	61	63	63	61	53	56	53	56	77.85787777	0.456422018	mars m2 & m3	marsupial	0.02719588	0.021348187	-0.005847693	9.023467327	7.052564269	1.970903058
Monodelphis_domestica_TMMM_7599_m3_extracropped_bridged_oriented_clean_10k_smHCL.ply	Mon_do_m3	marsupial m3	Faunivory	Insectivory	Insectivory	2.13595363	0.093831268	0.864654148	203.8319336	161.9401894	41.89174417	8.485277174	2.226127666	0.675507385	10.71140485	2.774010974	0.075	50.25	45	50	48	47	52	52	53	55	78.7667922	0.445320197	mars m2 & m3	marsupial	0.026094034	0.01444463	-0.011649404	10.71140484	5.874455201	4.836949639
Murexia_longicaudata_SAMA_M2816_dentary_L_ct-000557907_m2_CROPPED_MM_DdeV_orient_clean_10k_smHCL.ply	Mur_lo_m2	marsupial m2		Insectivory			0.096172291	0.847019237	289.8034141	221.6070409	68.1963732	9.261432388	3.14254085	0.60541506	12.40397324	3.695761875	0.076	88.62	99	91	91	86	80	79	90	93	76.39183426	0.262264151	mars m2 & m3	marsupial	0.022620225	0.009719327	-0.012900898	12.40397324	4.70659351	7.697379728
Murexia_longicaudata_SAMA_M2816_dentary_L_ct-000557907_m3_CROPPED_MM_DdeV_orient_clean_10k_smHCL.ply	Mur_lo_m3	marsupial m3		Insectivory			0.092829187	0.812128204	262.77096	203.9597347	58.81122533	8.898422875	2.810029142	0.617484923	11.70845201	3.405327538	0.082	82.38	82	94	92	81	72	78	79	81	76.93086673	0.372670807	mars m2 & m3	marsupial	0.023956798	0.013326921	-0.010629877	11.70845202	6.06976004	5.638691977
Onychogale_frenta_UMZCa12_59_3_M2_RECON_centre_orient_clean_10k_smHCL.ply	Ony_fr_m2	marsupial m2	folivory-grazing	Folivory	Folivory	2.052568286	0.078491407	0.853599073	218.1171343	158.5413801	59.57575417	34.80446728	10.00151345	0.531903389	44.80598067	15.46431095	0.14	59.88	60	54	59	65	60	63	64	54	70.59536054	0.028985507	mars m2 & m3	marsupial	0.010074593	0.001651152	-0.008423441	44.80598072	6.279421828	38.52655889
Perameles_gunnii_NTMU7600_mandible_m_polyga_m2_CROPPED_MM_DdeV_orient_clean_10k_smHCL.ply	Per_gu_m2	marsupial m2		Omnivory			0.086455781	0.901082546	273.2746343	217.2394905	56.03514384	20.90895619	8.258266599	0.5842798	29.16722	9.06559	0.11	77.5	85	91	79	72	71	70	77	75	74.73706827	0.132142857	mars m2 & m3	marsupial	0.013019386	0.01164987	-0.001369516	29.16722279	24.43855093	4.728671867
Perameles_gunnii_NTMU7600_mandible_m_polyga_m3_CROPPED_MM_DdeV_orient_clean_10k_smHCL.ply	Per_gu_m3	marsupial m3		Omnivory			0.083414185	1.081990593	239.5989973	188.742813	50.85618425	19.79251577	6.961945244	0.5839601	26.75446	8.320988	0.09	70.88	74	75	72	67	72	69	69	69	75.65772444	0.163302752	mars m2 & m3	marsupial	0.014218396	0.012736164	-0.001482232	26.75446101	21.96972944	4.784731578
Perameles_nasuta_NTMU7608_mandible_m_polyga_m3_CROPPED_MM_DdeV_orient_clean_10k_smHCL.ply	Per_na_m3	marsupial m3		Omnivory			0.085050269	0.93536655	219.5149903	171.5185141	47.99647623	20.50517056	7.401356294	0.605444823	27.90652688	8.31425036	0.093	58.12	56	60	61	61	52	52	58	65	74.23812419	0.111320755	mars m2 & m3	marsupial	0.013502084	0.011717341	-0.001784743	27.90652685	23.11031092	4.79621593
Petauroides_volans_QM_J4643_m2_MM_finecrop_orient_clean_10k_smHCL.ply	Pet_vo_m2	marsupial m2	Folivory	Folivory	Folivory	3.303717391	0.070567675	0.649553977	238.7388997	167.8216561	70.91724366	12.53612	4.075036347	0.361994432	16.61115635	8.053330032	0.106	78.5	78	79	79	79	82	81	73	77	62.11266466	0.014678899	mars m2 & m3	marsupial	0.0165552	0.003327747	-0.013227454	16.61115635	2.593569558	14.01758679
Petauroides_volans_QM_J4643_m3_MM_finecrop_orient_clean_10k_smHCL.ply	Pet_vo_m3	marsupial m3	Folivory	Folivory	Folivory	3.50624005	0.072148816	0.695149487	235.8891739	174.2767072	61.61246677	11.76081121	4.358742799	0.3551369	16.11955402	7.922915607	0.097	73	74	74	70	65	76	76	73	76	61.63752304	-0.02398524	mars m2 & m3	marsupial	0.017176592	0.005683958	-0.011492633	16.11955401	4.317168739	11.80238527
Petaurs_australis_QM_J8598_m2_DV_MM_centre_orient_clean_10k_smHCL.ply	Pet_au_m2	marsupial m2	Exudates	Insectivory	Insectivory	2.411502069	0.05058169	0.574513505	103.4011276	90.62551296	12.77561465	10.18115231	3.17263763	0.374901232	13.35378994	6.309129878	0.107	48	51	49	44	45	47	46	55	47	64.42285251	0	mars m2 & m3	marsupial	0.018062031	0.008001258	-0.010060772	13.35378994	5.493805767	7.859984178
Petaurs_australis_QM_J8598_m3_DV_MM_centre_orient_clean_10k_smHCL.ply	Pet_au_m3	marsupial m3	Exudates	Insectivory	Insectivory	2.13666672	0.050984814	0.672821989	103.6582761	95.85116689	7.807109188	7.472503142	2.183665273	0.322163412	9.656168417	5.069641478	0.11	64.12	62	63	71	68	67	66	61	55	61.07027769	-0.007670182	mars m2 & m3	marsupial	0.01940576	0.009312459	-0.010093301	9.656168415	4.198970731	5.457197684
Petrogale_penicillata_FMNH64435_m2_crop_centre_MM_orient_clean_10k_smHCL.ply	Pet_pe_m2	marsupial m2	folivory-grazing	Folivory	Folivory	2.165890415	0.070269441	0.691487957	190.5525585	132.0859655	58.46659299	48.77783783	11.75693788	0.594700459	60.53477566	18.42700196	0.084	76.62	78	76	77	77	72	73	78	82	75.21793007	-0.033142857	mars m2 & m3	marsupial	0.008032604	0.006299822	-0.001732782	60.53477571	48.05134841	12.48342731
Petrogale_penicillata_FMNH64435_m3_crop_centre_MM_orient_clean_10k_smHCL.ply	Pet_pe_m3	marsupial m3	folivory-grazing	Folivory	Folivory	2.190615264	0.078968145	0.624137484	312.1705309	192.7164062	119.4541247	59.00903439	21.60811553	0.612704398	80.61714992	23.67222946	0.087	65	63	65	69	74	64	62	62	61	74.16149852	0.030549898	mars m2 & m3	marsupial	0.00593228	0.001748348	-0.004183932	80.61714992	25.60862483	55.00852509
Petropseudes_dahli_AMNH183391_mandible_m2_crop_MM_orient_clean_10k_smHCL.ply	Pet_da_m2	marsupial m2	Folivory	Folivory	Folivory	3.1977916	0.066038708	0.701646277	166.1975207	123.4060869	42.79143386	19.42533852	5.957913476	0.430011947	25.38325197	10.74097311	0.083	63.25	65	57	60	61	70	62	64	67	64.79329078	-0.01291364	mars m2 & m3	marsupial	0.013393441	0.005654556	-0.007738885	25.38325199	10.70156849	14.6816835
Petropseudes_dahli_AMNH183391_mandible_m3_MM_orient_clean_10k_smHCL.ply	Pet_da_m3	marsupial m3	Folivory	Folivory	Folivory	3.619744008	0.071157899	0.679689605	187.2370585	138.9212173	48.31584113	19.88810684	6.50063543	0.466049903	26.38874227	10.3899364	0.108	65	66	69	67	66	65	64	62	61	67.00296284	-0.024813896	mars m2 & m3	marsupial	0.013384115	0.003460951	-0.009923164	26.38874227	5.691317559	20.69742471
Phalanger_carmelitae_SAMA_M2901_mandible_M_CT-000535501_m2_CROPPED_MM_DdeV_orient_clean_10k_smHCL.ply	Pha_ca_m2	marsupial m2		Folivory			0.084297596	0.83549893	307.4949115	213.5030422	93.99186932	91.56094181	32.61722727	0.530395036	124.1781691	42.98827096	0.076	103.88	115	104	107	99	94	103	100	109	73.44610446	-0.041441441	mars m2 & m3	marsupial	0.00406833	5.50E-06	-0.004062826	124.1781691	0.317594146	123.8605749
Phalanger_orientalis_AMNH157211_m2_crop_bridged_oriented_clean_10k_smHCL.ply	Pha_or_m2	marsupial m2	Frugivore-Folivore	Folivory	Folivory	2.45832018	0.058830107	0.623305237	127.7573653	102.5379476	25.21941776	34.88340477	9.75493976	0.421444092	44.63834459	19.21526566	0.091	38.12	41	37	39	35	39	38	36	40	66.8744583	-0.018726592	mars m2 & m3	marsupial	0.008721197	0.002511051	-0.006210145	44.63834453	10.25304417	34.38530036
Phalanger_orientalis_AMNH157211_m3_crop_bridged_oriented_clean_10k_smHCL.ply	Pha_or_m3	marsupial m3	Frugivore-Folivore	Folivory	Folivory	NA	0.062376149	0.629057895	136.6474708	106.0072614	30.64020946	35.08419822	8.344911238	0.412205918	43.42910947	19.0433528	0.103	39.12	40	44	38	38	38	35	39	41	65.40516383	-0.00178731	mars m2 & m3	marsupial	0.008779815	0.000126506	-0.008653309	43.42910946	0.43883604	42.99027342
Phascogale_tapoatafa_SAMA_M3824_mandible_L_CT-000535831_m2_CROPPED_MM_DdeV_orient_clean_10k_smHCL.ply	Pha_ta_m2	marsupial m2		Insectivory			0.095284849	0.866228694	341.3964328	256.9148414	84.48159142	14.60453151	5.070856867	0.569273487	19.67538836	6.301713368	0.076	104.38	106	107	100	94	103	98	121	106	74.30055685	0.311649017	mars m2 & m3	marsupial	0.016228284	0.006742191	-0.009486093	19.67538837	7.666522621	12.00886575
Phascogale_tapoatafa_SAMA_M3824_mandible_L_CT-000535831_m3_CROPPED_MM_DdeV_orient_clean_10k_smHCL.ply	Pha_ta_m3	marsupial m3		Insectivory			0.094617843	0.864603053	338.5155807	258.6899117	79.82566908	14.16611637	4.821805514	0.572015912	18.98792187	6.048263841	0.082	101.12	110	93	91	90	105	106	105	109	75.20429914	0.333863275	mars m2 & m3	marsupial	0.017146892	0.007415435	-0.009731456	18.98792188	8.014316622	10.97360526
Phascolarctos_cinereus_AMNH65608_m2_crop_centre_MM_orient_clean_10k_smHCL.ply	Pha_ci_m2	marsupial m2	Folivory	Folivory	Folivory	NA	0.074298239	0.67030542	326.7798446	229.0031197	97.77672498	58.29998661	25.62796475	0.4098153	83.92795	36.97819	0.09	113.88	113	108	114	113	117	119	111	116	65.47768548	0.002631579	mars m2 & m3	marsupial	0.004670297	3.14E-05	-0.004638858	83.92795137	1.142900079	82.78505129
Phascolarctos_cinereus_AMNH65608_m3_crop_centre_MM_orient_clean_10k_smHCL.ply	Pha_ci_m3	marsupial m3	Folivory	Folivory	Folivory	NA	0.074330021	0.654404198	287.1839023	205.2669057	81.91699665	57.68215927	22.66751044	0.416627899	80.34966968	34.92253011	0.097	91.62	99	89	91	89	88	94	91	92	66.10748598	0.057795699	mars m2 & m3	marsupial	0.00477679	7.68E-04	-0.004008922	80.34966971	7.599391314	72.7502784
Philander_opossum_QM_J3461_m2_centred_MM_orient_fix_clean_10k_smHCL.ply	Phi_op_m2	marsupial m2	Faunivory	Faunivory	Frugivore-Insectivore	NA	0.07194697	0.611837528	192.1292835	141.6665444	50.46273907	21.25017636	6.818780534	0.550401327	28.06895691	9.33584764	0.097	56.62	58	58	58	54	58	56	54	57	74.37491845	0.222415291	mars m2 & m3	marsupial	0.013178298	0.005514213	-0.007664085	28.06895689	11.27261055	16.79634634
Philander_opossum_QM_J3461_m3_centred_MM_orient_fix_clean_10k_smHCL.ply	Phi_op_m3	marsupial m3	Faunivory	Faunivory	Frugivore-Insectivore	NA	0.072038728	0.655475109	195.0324034	146.8819187	48.15048465	23.39840865	7.780838202	0.538146814	31.17924687	10.62764984	0.092	54.25	60	54	54	51	53	54	55	53	73.61777395	0.228143214	mars m2 & m3	marsupial	0.012143472	0.004829015	-0.007314458	31.17924685	11.78141249	19.39783436
Pseudochirulus_forbesi_AMNH104136_mandible_m2_crop_MM_orient_clean_10k_smHCL.ply	Pse_fo_m2	marsupial m2	Folivory	Folivory	Folivory	NA	0.087083557	0.619006642	249.0261048	172.4721102	76.55399463	11.6624557	3.032495245	0.52444432	14.69495094	5.148036204	0.103	74.38	80	70	68	73	77	74	74	79	70.85827922	0.032979976	mars m2 & m3	marsupial	0.024203255	0.011821197	-0.012382059	14.69495095	6.648879665	8.046071284
Pseudochirulus_forbesi_AMNH104136_mandible_m3_crop_MM_orient_clean_10k_smHCL.ply	Pse_fo_m3	marsupial m3	Folivory	Folivory	Folivory	NA	0.092762143	0.599671123	293.7964779	197.1259523	96.67052557	11.71383823	3.57114355	0.517229463	15.28498178	5.432567388	0.112	78.38	81	75	84	81	80	78	78	70	69.98471969	0.013147083	mars m2 & m3	marsupial	0.024371658	0.009439874	-0.014931784	15.28498178	5.585287782	9.699694
Rhyncholestes_raphanurus_MVZ163773_m2_crop_MM_center_clean_10k_smHCL.ply	Rhy_ra_m2	marsupial m2	Faunivory	Insectivory	Insectivory	NA	0.075266186	0.697053272	334.942724	271.8468785	63.09584544	2.693117037	1.715630207	0.45383254	4.408747244	1.77877602	0.104	92.25	95	90	87	89	88	94	97	98	65.96870541	0.016042781	mars m2 & m3	marsupial	0.033862807	0.019963741	-0.013899066	4.408747244	2.170454499	2.238292745
Rhyncholestes_raphanurus_MVZ163773_m3_crop_MM_center_clean_10k_smHCL.ply	Rhy_ra_m3	marsupial m3	Faunivory	Insectivory	Insectivory	NA	0.080129067	0.695344047	303.3989647	244.7169014	58.68206324	2.09185193	1.162301844	0.435663526	3.254153773	1.361524751	0.112	109.62	106	104	113	113	112	110	113	106	66.36000245	0.05982906	mars m2 & m3	marsupial	0.0428947	0.025487868	-0.017406831	3.254153774	1.641473299	1.612680475
Smithopsis_crassicaudata_SAMA_M12809_Mandible_M_CT-000508338_m2_CROPPED_MM_DdeV_orient_clean_10k_smHCL.ply	Smi_cr_m2	marsupial m2		Insectivory			0.088115546	0.626346569	235.8495552	192.0379451	43.8116101	3.224051858	1.163375642	0.631507312	4.387427502	1.240765392	0.098	51.5	49	49	47	50	56	56	52	53	77.7924467	0.37398374	mars m2 & m3	marsupial	0.04303782	0.030671629	-0.012366191	4.3874275	2.656328714	1.731098786
Smithopsis_crassicaudata_SAMA_M12809_Mandible_M_CT-000508338_m3_CROPPED_MM_DdeV_orient_clean_10k_smHCL.ply	Smi_cr_m3	marsupial m3		Insectivory			0.092585707	0.631158708	258.0904298	210.8284634	47.2619664	3.411574633	1.257871547	0.635032576	4.669446183	1.311242711	0.094	61.5	59	59	59	67	60	63	62	63	78.36571753	0.362760835	mars m2 & m3	marsupial	0.041945132	0.02915304	-0.012792092	4.66944618	2.745482723	1.923963456
Spilocuscus_maculatus_FMNH31752_m2_crop_centered_MM_orient_clean_10k_smHCL.ply	Spi_ma_m2	marsupial m2	Frugivore-Folivore	Folivory	Folivory	NA	0.058999639	0.616346928	149.3728993	113.8721446	35.50075471	59.37115302	17.14600102	0.435019894	76.51715408	32.05570481	0.095	47.62	46	44	48	49	46	48	54	46	66.90795894	-0.062421973	mars m2 & m3	marsupial	0.005627544	6.21E-07	-0.005626923	76.51715404	0.038228505	76.47892553
Spilocuscus_maculatus_FMNH31752_m3_crop_centered_MM_orient_clean_10k_smHCL.ply	Spi_ma_m3	marsupial m3	Frugivore-Folivore	Folivory	Folivory	NA	0.06665338	0.657013753	182.6745426	124.8386971	57.83584553	59.47970587	17.01998033	0.44003037	76.49968616	31.72883531	0.093	60.88	71	60	59	59	57	66	56	59	65.92876123	0.007968127	mars m2 & m3	marsupial	0.005600163	0.001753125	-0.003847038	76.4996862	19.31809182	57.18159438
Thylogale_billardieri_SAMAM2868_mandible_M_Polyga_GM_m2_CROPPED_MM_DdeV_orient_clean_10k_smHCL.ply	Thy_bi_m2	marsupial m2		Folivory			0.078306184	0.831172155	204.850486	162.3237386	42.52674739	42.00019796	12.84836513	0.60880419	54.84856312	16.23172417	0.093	62	64	57	59	61	55	58	71	71	75.23649036	-0.0781893	mars m2 & m3	marsupial	0.008875738	0.005476046	-0.003399692	54.84856309	32.90439685	21.94416624
Thylogale_billardieri_SAMAM2868_mandible_M_Polyga_GM_m3_CROPPED_MM_DdeV_orient_clean_10k_smHCL.ply	Thy_bi_m3	marsupial m3		Folivory			0.086817748	0.815022613	250.2951752	199.8558953	50.43927981	48.85208758	19.67705017	0.617788767	68.5291378	19.91914821	0.106	67.38	71	70	64	68	73	61	61	71	76.2009629	-0.044848485	mars m2 & m3	marsupial	0.006941765	0.002094	-0.004847765	68.52913775	19.40918226	49.11995549
Thylogale_stigmatica_NTMU8203_mandible_m_polyga_m3_CROPPED_MM_DdeV_orient_clean_10k_smHCL.ply	Thy_st_m3	marsupial m3		Folivory			0.084834729	0.854218332	259.4212242	194.3751248	65.04609937	57.27968599	20.68333872	0.607148194	77.96302472	23.14869215	0.131	76.75	83	66	84	64	78	81	76	82	75.36844974	-0.043010753	mars m2 & m3	marsupial	0.006123432	0.003748868	-0.002374564	77.96302471	48.25598994	29.70703476
Trichosurus_arnhemensis_NTMU5993_Mandible_L_Polyga_m2_CROPPED_MM_DdeV_orient_clean_10k_smHCL.ply	Tri_ar_m2	marsupial m2		Folivory			0.070467584	0.828501674	189.1686816	147.4805598	41.68812181	30.32127655	12.15727517	0.396645239	42.47855174	19.21533784	0.078	97.38	100	82	94	95	92	101	110	105	64.99507667	-0.028649386	mars m2 & m3	marsupial	0.009159881	0.001920401	-0.007239481	42.47855172	5.968392083	36.51015964
Trichosurus_arnhemensis_NTMU5993_Mandible_L_Polyga_m3_CROPPED_MM_DdeV_orient_clean_10k_smHCL.ply	Tri_ar_m3	marsupial m3		Folivory			0.069380732	0.809716665	180.8770582	145.3695552	35.50750309	26.16790124	9.993236509	0.404327284	36.16113774	16.10823176	0.077	106	99	96	107	117	102	113	103	111	65.68756287	0.033383915	mars m2 & m3	marsupial	0.010230032	0.00597181	-0.004258222	36.16113775	18.14983543	18.01130232
Trichosurus_caninus_NTMU7946_mandible_m_polyga_m2_CROPPED_MM_DdeV_orient_clean_10k_smHCL.ply	Tri_ca_m2	marsupial m2		Folivory			0.068614066	0.904484618	228.3377437	169.6292303	58.70851338	39.44781226	16.50310432	0.420577106	55.95091654	24.12673604	0.081	116.5	125	118	119	120	104	117	114	115	65.67448656	0.014687882	mars m2 & m3	marsupial	0.007574493	0.001913882	-0.005660611	55.95091658	10.72031257	45.23060401
Trichosurus_caninus_NTMU7946_mandible_m_polyga_m3_CROPPED_MM_DdeV_orient_clean_10k_smHCL.ply	Tri_ca_m3	marsupial m3		Folivory			0.071631896	0.848215424	234.4297655	174.9796615	59.45010393	36.33234345	15.67097315	0.446117792	52.00331659	21.3077725	0.087	123.88	125	135	133	134	115	117	112	120	67.3696031	0.108036891	mars m2 & m3	marsupial	0.007915901	0	-0.007915901	52.00331661	0	52.00331661
Trichosurus_vulpecula_TMM849_mandible_m2_crop_MM_orient_clean_10k_smHCL.ply	Tri_vu_m2	marsupial m2	Frugivore-Folivore	Folivory	Folivory	NA	0.065031593	0.620308021	149.6904317	113.901666	35.78876572	27.83458153	9.848778437	0.391375101	37.68335995	17.22683622	0.089	42.75	40	39	41	38	43	42	50	49	62.04286083	0.014787431	mars m2 & m3	marsupial	0.010189249	1.02E-04	-0.010087008	37.68335997	0.27711031	37.40624966
Trichosurus_vulpecula_TMM849_mandible_m3_crop_MM_orient_clean_10k_smHCL.ply	Tri_vu_m3	marsupial m3	Frugivore-Folivore	Folivory	Folivory	NA	0.065925591	0.633862607	144.4038353	107.3445136	37.05932173	27.33048127	8.32040344	0.385264756	35.65088472	16.49808726	0.083	41.75	43	46	41	40	42	42	39	41	62.10132599	0.00605449	mars m2 & m3	marsupial	0.010953841	3.63E-05	-0.010917514	35.65088471	0.086481691	35.56440302
